# Supplementary material for: Digestive exophagy of biofilms by intestinal amoeba and its impact on stress tolerance and cytotoxicity
Source: NPJ Biofilms Microbiomes. 2023 Oct 9;9:77. doi: 10.1038/s41522-023-00444-x (PMC10562373; doi:10.1038/s41522-023-00444-x)
Supplement: Supplementary file 2 — supplementary table 1 [file 41522_2023_444_MOESM2_ESM.xlsx]

## Sheet: Final_results
Gene ID	gene name	gene biotype	Gene position	baseMean	log2FoldChange Biofilm vs control	FoldChange Biofilm vs control	pvalue Biofilm vs control	padj Biofilm vs control	flag Biofilm vs control	Normalized counts Biofilm 161221 Biofilm 231221 Biofilm 271221	Normalized counts control 161221 control 231221 control 271221	Significantly DE Biofilm vs control	log2FoldChange Planktonic vs control	FoldChange Planktonic vs control	pvalue Planktonic vs control	padj Planktonic vs control	flag Planktonic vs control	Normalized counts Planktonic 161221 Planktonic 231221 Planktonic 271221	Normalized counts control 161221 control 231221 control 271221 1	Significantly DE Planktonic vs control	log2FoldChange Biofilm vs Planktonic	FoldChange Biofilm vs Planktonic	pvalue Biofilm vs Planktonic	padj Biofilm vs Planktonic	flag Biofilm vs Planktonic	Normalized counts Biofilm 161221 Biofilm 231221 Biofilm 271221 1	Normalized counts Planktonic 161221 Planktonic 231221 Planktonic 271221 1	Significantly DE Biofilm vs Planktonic
EHI_139080	-	-	DS571260:43337-44329	1750.96	4.74929	26.8955	9.11675e-185	7.45568e-181	Tested	2995.31;3413.35;2985.39	46.28;61.26;28	Up	4.23224	18.7946	7.23441e-147	5.22614e-143	Tested	2644.75;1698.6;1885.67	46.28;61.26;28	Up	0.51705	1.43103	0.000777648	0.0207621	Tested	2995.31;3413.35;2985.39	2644.75;1698.6;1885.67	Up
EHI_069310	-	-	DS571164:61036-63684	2115.99	2.96271	7.79586	6.34524e-107	2.59457e-103	Tested	4283.35;4309.92;3581.8	433.22;399.46;366.84	Up	1.96875	3.9143	5.86518e-48	2.1185e-44	Tested	2355.3;1710.56;1603.47	433.22;399.46;366.84	Up	0.993955	1.99164	5.74826e-14	1.86723e-11	Tested	4283.35;4309.92;3581.8	2355.3;1710.56;1603.47	Up
EHI_164460	-	-	DS571214:46322-48499	8130.15	2.12749	4.36958	4.03624e-62	1.10028e-58	Tested	9988.9;14146.19;14797.42	2373.07;2658.56;2528.66	Up	1.63314	3.10188	2.6685e-37	6.42575e-34	Tested	7993.82;9272.61;9412.15	2373.07;2658.56;2528.66	Up	0.494353	1.40869	0.000105173	0.00452997	Tested	9988.9;14146.19;14797.42	7993.82;9272.61;9412.15	Up
EHI_191730	-	-	DS571481:5795-8464	1660.36	1.21972	2.32902	1.10984e-30	3.36159e-28	Tested	2263.77;2621.72;2158.91	1000.14;911.36;942.77	Up	0.766768	1.70145	5.50482e-13	3.3139e-10	Tested	1835.97;1553.27;1655.37	1000.14;911.36;942.77	Up	0.452953	1.36884	1.55276e-05	0.000917068	Tested	2263.77;2621.72;2158.91	1835.97;1553.27;1655.37	Up
EHI_016440	-	-	DS571247:29777-30241	1487.06	2.1326	4.38508	6.05026e-60	1.23698e-56	Tested	2790.94;3313.45;2290.7	471.79;542.12;599.26	Up	0.943373	1.92302	7.06939e-13	3.92841e-10	Tested	1215.27;1062.58;1097.45	471.79;542.12;599.26	Up	1.18923	2.28031	3.31173e-20	2.86869e-17	Tested	2790.94;3313.45;2290.7	1215.27;1062.58;1097.45	Up
EHI_109990	-	-	DS571242:43416-44146	6107.38	1.36348	2.57304	6.39631e-33	2.49091e-30	Tested	9199.73;10372.7;7776.77	3188.09;3393.69;3245.54	Up	0.789131	1.72803	4.85615e-12	2.06358e-09	Tested	6252.94;6348.15;5188.85	3188.09;3393.69;3245.54	Up	0.574345	1.489	4.48986e-07	4.73013e-05	Tested	9199.73;10372.7;7776.77	6252.94;6348.15;5188.85	Up
EHI_110000	-	-	DS571242:44593-45243	8275.42	1.27642	2.42237	2.38742e-27	6.29818e-25	Tested	11949.79;13875.04;10071.94	4599.6;4642.41;4447.8	Up	0.790418	1.72957	2.01911e-11	6.94574e-09	Tested	9053.39;8611.81;7226.98	4599.6;4642.41;4447.8	Up	0.486003	1.40056	3.60084e-05	0.00181111	Tested	11949.79;13875.04;10071.94	9053.39;8611.81;7226.98	Up
EHI_119040	-	-	DS571267:8913-9839	624.977	1.63944	3.11546	2.69074e-27	6.87653e-25	Tested	897.13;1121.55;1008.53	246.82;271.06;279.1	Up	0.987843	1.98322	8.55403e-11	2.80883e-08	Tested	502.62;504.36;793.63	246.82;271.06;279.1	Up	0.651601	1.57091	1.29551e-05	0.000801572	Tested	897.13;1121.55;1008.53	502.62;504.36;793.63	Up
EHI_132430	-	-	DS571371:24353-25447	1511.37	1.34185	2.53477	3.4434e-25	8.04576e-23	Tested	2476.53;2403.45;1819.38	866.44;825.76;688.87	Up	0.82896	1.7764	1.67185e-10	5.25106e-08	Tested	1659.37;1508.82;1353.71	866.44;825.76;688.87	Up	0.512895	1.42691	6.54281e-05	0.00303361	Tested	2476.53;2403.45;1819.38	1659.37;1508.82;1353.71	Up
EHI_186780	-	-	DS571159:38340-38843	234.677	1.74996	3.36348	1.27054e-34	6.11205e-32	Tested	367.86;435.69;395.37	104.13;89.79;105.48	Up	0.886193	1.84829	1.14854e-09	3.07297e-07	Tested	200.63;228.25;184.89	104.13;89.79;105.48	Up	0.863763	1.81978	2.50847e-10	4.44455e-08	Tested	367.86;435.69;395.37	200.63;228.25;184.89	Up
EHI_107300	-	-	DS571205:64133-65023	1656.04	1.61829	3.0701	5.54059e-32	1.88796e-29	Tested	2739.59;3059.93;2375.58	833.02;599.18;868.09	Up	0.83043	1.77822	1.72847e-09	4.30569e-07	Tested	1556.97;1272.88;1599.15	833.02;599.18;868.09	Up	0.787858	1.72651	8.1322e-09	1.17405e-06	Tested	2739.59;3059.93;2375.58	1556.97;1272.88;1599.15	Up
EHI_016120	-	-	DS571494:6445-8421	1930.88	1.0794	2.11315	3.3834e-29	9.88193e-27	Tested	2698.71;2904.62;2487.27	1231.53;1153.05;1289.07	Up	0.578498	1.49329	2.17694e-09	4.91444e-07	Tested	1759.68;1892.65;1961.36	1231.53;1153.05;1289.07	Up	0.500898	1.41509	1.52565e-07	1.82984e-05	Tested	2698.71;2904.62;2487.27	1759.68;1892.65;1961.36	Up
EHI_180150	-	-	DS571221:4043-7657	1176.84	1.76627	3.40174	1.09569e-44	8.96055e-42	Tested	1727.18;2442.07;2046.11	500.07;527.01;579.66	Up	0.703552	1.62851	2.98488e-08	5.53329e-06	Tested	842.22;941.2;986.09	500.07;527.01;579.66	Up	1.06272	2.08887	1.50592e-17	7.82674e-15	Tested	1727.18;2442.07;2046.11	842.22;941.2;986.09	Up
EHI_179830	-	-	DS571291:6023-7915	6601.44	1.27502	2.42003	6.97533e-40	4.75369e-37	Tested	9356.93;10974.61;9827.34	3703.59;3833.43;4319.92	Up	0.522645	1.43659	6.41472e-08	9.85956e-06	Tested	5482.82;5842.08;6072.22	3703.59;3833.43;4319.92	Up	0.752377	1.68457	5.35767e-15	1.98897e-12	Tested	9356.93;10974.61;9827.34	5482.82;5842.08;6072.22	Up
EHI_170940	-	-	DS571310:25273-26178	943.208	1.98252	3.95181	7.42904e-45	6.75052e-42	Tested	1564.73;2064.3;1706.58	289.24;388.55;433.11	Up	0.754267	1.68677	1.14094e-07	1.68207e-05	Tested	622.79;645.42;774.16	289.24;388.55;433.11	Up	1.22825	2.34282	1.37783e-18	8.26272e-16	Tested	1564.73;2064.3;1706.58	622.79;645.42;774.16	Up
EHI_176580	-	-	DS571581:500-1414	2728.82	1.45983	2.75076	3.55762e-34	1.61635e-31	Tested	3838.98;4919.39;4474.18	1428.21;1366.2;1585.9	Up	0.605926	1.52196	4.57681e-07	5.90408e-05	Tested	2157.81;2102.94;2685.79	1428.21;1366.2;1585.9	Up	0.853906	1.80739	8.15466e-13	1.92648e-10	Tested	3838.98;4919.39;4474.18	2157.81;2102.94;2685.79	Up
EHI_170950	-	-	DS571310:26214-27734	755.814	1.96956	3.91648	1.79933e-35	1.05107e-32	Tested	1280.71;1600.06;1421.78	209.54;361.69;267.89	Up	0.800294	1.74146	5.20166e-07	6.59242e-05	Tested	509.93;468.46;682.26	209.54;361.69;267.89	Up	1.16926	2.24897	9.56686e-14	2.98333e-11	Tested	1280.71;1600.06;1421.78	509.93;468.46;682.26	Up
EHI_137690	-	-	DS571187:17394-18920	902.081	1.3846	2.61099	8.45239e-23	1.60753e-20	Tested	1247.17;1661.34;1331.31	433.22;585.76;398.58	Up	0.690326	1.61365	1.07237e-06	0.000125535	Tested	878.8;834.34;748.21	433.22;585.76;398.58	Up	0.694271	1.61807	6.75107e-07	6.83524e-05	Tested	1247.17;1661.34;1331.31	878.8;834.34;748.21	Up
EHI_157360	-	-	DS572478:226-1039	2360.48	0.955904	1.93979	1.33267e-16	1.5137e-14	Tested	2782.56;3368.02;3400.87	1614.62;1403.97;1636.3	Up	0.548584	1.46265	2.16415e-06	0.000220195	Tested	2227.82;2140.56;2669.57	1614.62;1403.97;1636.3	Up	0.40732	1.32622	0.000402973	0.0124173	Tested	2782.56;3368.02;3400.87	2227.82;2140.56;2669.57	Up
EHI_164440	-	-	DS571214:43777-45345	5837.04	1.03141	2.04402	6.80068e-23	1.32419e-20	Tested	8165.31;9206.65;7201.58	3843.71;4038.19;3573.17	Up	0.492662	1.40704	2.61407e-06	0.000256961	Tested	5885.12;5149.65;5469.97	3843.71;4038.19;3573.17	Up	0.538749	1.45271	2.53011e-07	2.94399e-05	Tested	8165.31;9206.65;7201.58	5885.12;5149.65;5469.97	Up
EHI_098860	-	-	DS571349:24753-25070	130.318	1.57034	2.96974	3.94684e-16	4.30364e-14	Tested	206.46;266.96;193.22	39.85;69.65;32.67	Up	0.908038	1.87649	2.9172e-06	0.000280985	Tested	128.53;143.62;91.9	39.85;69.65;32.67	Up	0.662299	1.5826	0.00048163	0.0143739	Tested	206.46;266.96;193.22	128.53;143.62;91.9	Up
EHI_192530	-	-	DS571209:41368-42767	1111.6	1.11505	2.16603	1.69904e-23	3.47368e-21	Tested	1386.56;1783.07;1665.25	668.47;699.89;731.81	Up	0.504326	1.41846	7.1932e-06	0.000626069	Tested	965.53;1005.31;1098.54	668.47;699.89;731.81	Up	0.610726	1.52703	3.37777e-08	4.38885e-06	Tested	1386.56;1783.07;1665.25	965.53;1005.31;1098.54	Up
EHI_182150	-	-	DS571790:746-1696	323.838	1.50477	2.83779	1.8438e-16	2.03765e-14	Tested	349;649.76;624.33	119.55;108.26;182.02	Up	0.81404	1.75813	9.19989e-06	0.000765358	Tested	250.79;324.84;305.99	119.55;108.26;182.02	Up	0.690726	1.6141	0.000138019	0.00545747	Tested	349;649.76;624.33	250.79;324.84;305.99	Up
EHI_083400	-	-	DS571318:17282-17941	370.178	0.877429	1.8371	3.83506e-14	3.07482e-12	Tested	446.47;491.1;522.7	258.39;253.44;242.69	Up	0.518448	1.43241	9.6777e-06	0.000794451	Tested	368.86;368.44;379.51	258.39;253.44;242.69	Up	0.358981	1.28252	0.00153548	0.0344974	Tested	446.47;491.1;522.7	368.86;368.44;379.51	Up
EHI_011560	-	-	DS571405:18772-20373	1362.74	3.31723	9.96747	1.12076e-58	1.83311e-55	Tested	3741.52;4610.46;2638.05	66.85;93.99;128.81	Up	0.909011	1.87776	1.00086e-05	0.000808134	Tested	318.71;256.46;409.79	66.85;93.99;128.81	Up	2.40822	5.30818	6.92083e-32	2.69774e-28	Tested	3741.52;4610.46;2638.05	318.71;256.46;409.79	Up
EHI_146100	-	-	DS571244:18364-19584	414.228	1.95442	3.87561	4.79322e-48	6.53316e-45	Tested	669.7;873.07;825.37	185.12;159.45;175.49	Up	0.60589	1.52192	1.05043e-05	0.000833882	Tested	256.01;310.31;273.55	185.12;159.45;175.49	Up	1.34853	2.54653	8.32924e-25	1.62337e-21	Tested	669.7;873.07;825.37	256.01;310.31;273.55	Up
EHI_117900	-	-	DS571183:20487-21191	644.039	2.07176	4.204	4.32592e-46	4.42217e-43	Tested	1159.14;1557.25;1102.35	282.81;210.64;241.76	Up	0.648013	1.56701	1.08192e-05	0.000849542	Tested	366.78;470.17;405.46	282.81;210.64;241.76	Up	1.42375	2.68282	3.35839e-23	5.2364e-20	Tested	1159.14;1557.25;1102.35	366.78;470.17;405.46	Up
EHI_114130	-	-	DS571251:9156-12434	595.713	1.46719	2.76483	8.60329e-19	1.06603e-16	Tested	753.54;1058.59;1119.1	237.82;313.86;290.3	Up	0.731489	1.66035	1.1039e-05	0.00085748	Tested	463.95;421.44;702.8	237.82;313.86;290.3	Up	0.7357	1.6652	7.81051e-06	0.000548565	Tested	753.54;1058.59;1119.1	463.95;421.44;702.8	Up
EHI_144280	-	-	DS571575:3584-4327	894.033	1.95911	3.88822	1.1506e-34	5.88102e-32	Tested	1413.81;2243.11;1545.75	276.39;416.24;329.5	Up	0.677766	1.59966	2.40374e-05	0.00168588	Tested	513.07;681.32;627.12	276.39;416.24;329.5	Up	1.28134	2.43065	6.25358e-16	2.56594e-13	Tested	1413.81;2243.11;1545.75	513.07;681.32;627.12	Up
EHI_111200	-	-	DS571279:33676-34596	1012.89	1.16779	2.24667	9.00412e-15	8.09184e-13	Tested	1205.25;1838.48;1427.36	475.64;602.54;656.2	Up	0.633205	1.55101	2.75066e-05	0.00189245	Tested	816.1;1126.7;967.71	475.64;602.54;656.2	Up	0.534582	1.44852	0.000362196	0.0112947	Tested	1205.25;1838.48;1427.36	816.1;1126.7;967.71	Up
EHI_164430	-	-	DS571214:42244-43620	1362.02	0.962644	1.94888	2.41869e-20	3.35255e-18	Tested	1787.96;2149.09;1719.98	925.58;954.16;897.96	Up	0.430351	1.34756	3.99226e-05	0.00246497	Tested	1274.83;1228.43;1320.19	925.58;954.16;897.96	Up	0.532293	1.44623	2.63714e-07	3.02341e-05	Tested	1787.96;2149.09;1719.98	1274.83;1228.43;1320.19	Up
EHI_107090	-	-	DS571205:25276-26046	797.956	1.05362	2.07573	1.11045e-14	9.76483e-13	Tested	900.27;1219.77;1265.41	492.35;490.09;502.19	Up	0.561617	1.47592	4.11008e-05	0.00251621	Tested	726.24;677.04;908.24	492.35;490.09;502.19	Up	0.492005	1.4064	0.000278036	0.00946537	Tested	900.27;1219.77;1265.41	726.24;677.04;908.24	Up
EHI_046650	-	-	DS571321:16308-19931	4322.1	0.929043	1.90401	9.14558e-17	1.06847e-14	Tested	6126.86;6069.49;5486.07	3015.83;2552.82;3261.41	Up	0.451949	1.36789	5.35207e-05	0.00314336	Tested	4391.9;3622.02;4372.52	3015.83;2552.82;3261.41	Up	0.477094	1.39194	1.88013e-05	0.00103954	Tested	6126.86;6069.49;5486.07	4391.9;3622.02;4372.52	Up
EHI_126560	-	-	DS571511:9722-10072	1106.09	1.01006	2.01399	7.39125e-16	7.65135e-14	Tested	1293.29;1754.53;1604.94	613.19;777.93;754.21	Up	0.500184	1.41439	6.97575e-05	0.00396794	Tested	1008.37;1029.25;1119.08	613.19;777.93;754.21	Up	0.509874	1.42393	4.20002e-05	0.00204646	Tested	1293.29;1754.53;1604.94	1008.37;1029.25;1119.08	Up
EHI_050570	-	-	DS571149:63330-64265	7915.87	1.53601	2.89991	1.86375e-33	7.62087e-31	Tested	12813.38;15816.77;11924.83	3359.07;4693.6;4416.06	Up	0.49128	1.40569	0.000117781	0.00595001	Tested	5698.08;6355.85;6165.2	3359.07;4693.6;4416.06	Up	1.04473	2.06298	2.28063e-16	1.04587e-13	Tested	12813.38;15816.77;11924.83	5698.08;6355.85;6165.2	Up
EHI_049650	-	-	DS571152:75499-80898	118.056	1.12233	2.17699	1.04807e-11	6.44446e-10	Tested	158.25;173.77;185.4	68.13;54.55;77.47	Up	0.626444	1.54376	0.00018085	0.00811464	Tested	119.12;106.86;118.94	68.13;54.55;77.47	Up	0.495889	1.41019	0.00200444	0.0422341	Tested	158.25;173.77;185.4	119.12;106.86;118.94	Up
EHI_159870	-	-	DS571167:103672-104445	3888.17	0.822964	1.76904	4.01034e-13	2.95465e-11	Tested	4505.54;5334.94;5497.24	2591.61;2483.17;3199.8	Up	0.42435	1.34197	0.00018657	0.00831963	Tested	3638.49;3723.75;4018.95	2591.61;2483.17;3199.8	Up	0.398614	1.31824	0.000430009	0.0130442	Tested	4505.54;5334.94;5497.24	3638.49;3723.75;4018.95	Up
EHI_035790	-	-	DS571174:88456-89250	1772.55	1.78708	3.45116	1.11228e-37	6.99707e-35	Tested	2830.77;4260.39;2807.81	749.46;821.57;857.82	Up	0.502944	1.4171	0.000326825	0.0129724	Tested	1086.74;1266.89;1271.53	749.46;821.57;857.82	Up	1.28414	2.43536	2.14938e-20	2.09457e-17	Tested	2830.77;4260.39;2807.81	1086.74;1266.89;1271.53	Up
EHI_144270	-	-	DS571575:1642-2505	2591.71	1.32353	2.50278	6.97439e-16	7.31238e-14	Tested	3217.49;4413.18;4867.32	1055.41;1384.67;1655.91	Up	0.582175	1.4971	0.000390169	0.0146801	Tested	1853.73;1971.3;2906.36	1055.41;1384.67;1655.91	Up	0.741356	1.67175	5.98737e-06	0.000435995	Tested	3217.49;4413.18;4867.32	1853.73;1971.3;2906.36	Up
EHI_109120	-	-	DS572518:1-610	1130.43	0.98476	1.97898	3.06548e-11	1.76545e-09	Tested	1278.61;1652.11;1817.15	626.05;731.77;789.68	Up	0.520829	1.43478	0.000454353	0.016577	Tested	1060.62;872.81;1345.06	626.05;731.77;789.68	Up	0.463931	1.3793	0.00168256	0.03686	Tested	1278.61;1652.11;1817.15	1060.62;872.81;1345.06	Up
EHI_089670	-	-	DS572050:701-1861	1600.21	1.07975	2.11367	3.91415e-19	5.00155e-17	Tested	2263.77;2564.63;2196.88	974.43;933.18;1189.19	Up	0.42374	1.3414	0.000475993	0.0170465	Tested	1404.4;1260.06;1615.37	974.43;933.18;1189.19	Up	0.656008	1.57572	4.91502e-08	6.28156e-06	Tested	2263.77;2564.63;2196.88	1404.4;1260.06;1615.37	Up
EHI_126550	-	-	DS571511:9112-9681	1578.51	1.01964	2.02742	8.10859e-13	5.76626e-11	Tested	1938.88;2535.25;2276.18	771.31;1189.13;1042.64	Up	0.492241	1.40663	0.000561776	0.0191428	Tested	1298.86;1464.37;1689.97	771.31;1189.13;1042.64	Up	0.527404	1.44133	0.000204148	0.00743708	Tested	1938.88;2535.25;2276.18	1298.86;1464.37;1689.97	Up
EHI_097990	-	-	DS571255:30602-33178	361.843	1.3068	2.47392	1.00795e-23	2.22785e-21	Tested	494.68;637.17;594.18	228.82;207.28;196.02	Up	0.45254	1.36845	0.000642742	0.0208214	Tested	314.53;306.04;277.88	228.82;207.28;196.02	Up	0.854257	1.80783	2.43048e-11	4.73701e-09	Tested	494.68;637.17;594.18	314.53;306.04;277.88	Up
EHI_073630	-	-	DS571171:69111-84320	7093.93	1.21312	2.31839	3.70762e-15	3.48516e-13	Tested	12731.63;11187;8945.02	3810.29;3253.54;5128.27	Up	0.525334	1.43927	0.000663643	0.0210331	Tested	5914.38;5242.82;7632.44	3810.29;3253.54;5128.27	Up	0.687789	1.61081	8.14871e-06	0.000567209	Tested	12731.63;11187;8945.02	5914.38;5242.82;7632.44	Up
EHI_202460	-	-	EH4260:1-834	7599.03	0.907697	1.87605	2.8266e-14	2.32762e-12	Tested	10810.57;11383.44;9186.26	5502.03;5774.48;4511.27	Up	0.39012	1.3105	0.00108807	0.0286869	Tested	7838.12;6232.75;7152.37	5502.03;5774.48;4511.27	Up	0.517576	1.43155	1.42114e-05	0.000865563	Tested	10810.57;11383.44;9186.26	7838.12;6232.75;7152.37	Up
EHI_000710	-	-	DS571186:68855-71599	1653.07	0.679292	1.60135	2.84619e-14	2.32762e-12	Tested	2066.74;2220.44;2000.32	1333.09;1202.56;1308.67	Up	0.290766	1.22329	0.00120151	0.0304551	Tested	1538.16;1581.48;1626.18	1333.09;1202.56;1308.67	Up	0.388526	1.30906	1.21616e-05	0.000764611	Tested	2066.74;2220.44;2000.32	1538.16;1581.48;1626.18	Up
EHI_041580	-	-	DS571616:1-1165	712.227	1.28904	2.44366	5.84738e-20	7.71288e-18	Tested	924.37;1380.12;1102.35	429.36;342.39;462.05	Up	0.453262	1.36913	0.00140784	0.0335377	Tested	563.22;606.09;600.09	429.36;342.39;462.05	Up	0.83578	1.78482	2.35637e-09	3.90856e-07	Tested	924.37;1380.12;1102.35	563.22;606.09;600.09	Up
EHI_178610	-	-	DS571154:49977-55427	1050.34	0.72795	1.65628	1.04735e-10	5.56186e-09	Tested	1502.89;1351.57;1188.35	777.74;779.61;786.88	Up	0.35664	1.28044	0.00162473	0.0372604	Tested	1129.58;918.97;1017.44	777.74;779.61;786.88	Up	0.37131	1.29353	0.000916464	0.0234254	Tested	1502.89;1351.57;1188.35	1129.58;918.97;1017.44	Up
EHI_195260	-	-	DS571599:5516-6460	422.253	1.43259	2.69932	1.60868e-22	2.74079e-20	Tested	549.17;810.94;775.11	199.26;223.22;254.83	Up	0.459037	1.37462	0.00200346	0.043203	Tested	301.99;325.7;360.05	199.26;223.22;254.83	Up	0.973557	1.96368	2.00089e-11	3.99973e-09	Tested	549.17;810.94;775.11	301.99;325.7;360.05	Up
EHI_021370	-	-	DS571194:41729-42652	1079.65	0.754217	1.68672	2.78784e-10	1.40734e-08	Tested	1444.2;1569.84;1190.58	869.01;742.68;768.21	Up	0.363834	1.28684	0.00242319	0.0496519	Tested	1097.19;1093.36;941.76	869.01;742.68;768.21	Up	0.390382	1.31074	0.00102759	0.025192	Tested	1444.2;1569.84;1190.58	1097.19;1093.36;941.76	Up
EHI_180430	-	-	DS571221:55067-55450	384.338	1.29969	2.46175	4.68423e-19	5.89348e-17	Tested	570.14;759.74;528.28	208.25;199.73;251.09	Up	0.439761	1.35638	0.00287247	0.056001	Tested	297.81;344.51;299.5	208.25;199.73;251.09	No	0.859924	1.81494	2.43032e-09	3.94725e-07	Tested	570.14;759.74;528.28	297.81;344.51;299.5	Up
EHI_201420	-	-	DS571620:6451-7393	436.687	1.03418	2.04795	3.12547e-14	2.5307e-12	Tested	543.93;705.17;661.19	237.82;304.63;306.17	Up	0.402849	1.32212	0.00340565	0.0624607	Tested	350.06;389.81;431.41	237.82;304.63;306.17	No	0.631335	1.549	2.83486e-06	0.000230214	Tested	543.93;705.17;661.19	350.06;389.81;431.41	Up
EHI_136940	-	-	DS571287:403-1275	129.44	1.84341	3.58858	1.38638e-23	2.90714e-21	Tested	211.7;345.03;216.67	42.42;54.55;45.74	Up	0.548123	1.46218	0.00351402	0.0641042	Tested	74.19;79.5;95.15	42.42;54.55;45.74	No	1.29529	2.45427	8.58949e-13	1.96952e-10	Tested	211.7;345.03;216.67	74.19;79.5;95.15	Up
EHI_022490	-	-	DS571721:1894-3105	5368.01	0.851849	1.80481	2.76918e-13	2.05876e-11	Tested	6878.31;8753.33;6258.94	3730.58;3912.31;3880.27	Up	0.340339	1.26605	0.00355064	0.0643354	Tested	5197.55;5181.27;4519.56	3730.58;3912.31;3880.27	No	0.51151	1.42554	1.12692e-05	0.000726074	Tested	6878.31;8753.33;6258.94	5197.55;5181.27;4519.56	Up
EHI_005040	-	-	DS571195:54898-55911	715.711	0.749005	1.68063	1.45878e-09	6.93601e-08	Tested	986.21;987.24;815.32	492.35;542.12;539.52	Up	0.36279	1.28591	0.00355341	0.0643354	Tested	733.55;763.39;581.7	492.35;542.12;539.52	No	0.386215	1.30696	0.0016858	0.03686	Tested	986.21;987.24;815.32	733.55;763.39;581.7	Up
EHI_152520	-	-	DS571145:280288-280809	680.512	0.10874	1.07829	0.394318	0.689487	Tested	923.33;745.46;672.36	785.45;638.62;732.74	No	-0.363575	-1.28661	0.00467067	0.0780269	Tested	505.75;577.03;543.86	785.45;638.62;732.74	No	0.472315	1.38733	0.000232107	0.00822502	Tested	923.33;745.46;672.36	505.75;577.03;543.86	Up
EHI_019190	-	-	DS571351:21663-22026	194.671	0.0386315	1.02714	0.789505	0.91436	Tested	237.91;206.51;212.21	237.82;205.6;195.09	No	-0.4155	-1.33376	0.00467686	0.0780269	Tested	148.38;133.36;175.16	237.82;205.6;195.09	No	0.454131	1.36996	0.00195767	0.0414729	Tested	237.91;206.51;212.21	148.38;133.36;175.16	Up
EHI_046640	-	-	DS571321:13186-15852	150.239	0.0290128	1.02031	0.854471	0.942904	Tested	197.03;160.34;154.13	182.54;159.45;158.68	No	-0.453915	-1.36975	0.00468934	0.0780549	Tested	108.67;135.07;96.23	182.54;159.45;158.68	No	0.482928	1.39758	0.00259419	0.0496783	Tested	197.03;160.34;154.13	108.67;135.07;96.23	Up
EHI_159470	-	-	DS571167:32288-33244	88.385	1.2201	2.32963	3.08233e-10	1.53703e-08	Tested	159.3;158.66;115.04	37.28;54.55;39.2	Up	0.545014	1.45903	0.00534699	0.0855706	Tested	94.04;85.49;51.9	37.28;54.55;39.2	No	0.675089	1.5967	0.000420002	0.0127904	Tested	159.3;158.66;115.04	94.04;85.49;51.9	Up
EHI_090440	-	-	DS571367:17848-22020	806.439	0.676575	1.59834	8.93931e-10	4.35153e-08	Tested	1094.16;1069.51;904.67	662.04;610.93;582.46	Up	0.308835	1.23871	0.00542549	0.0856627	Tested	816.1;800.14;717.94	662.04;610.93;582.46	No	0.36774	1.29033	0.000795535	0.0208821	Tested	1094.16;1069.51;904.67	816.1;800.14;717.94	Up
EHI_133790	-	-	DS571212:17062-17763	127.754	2.50373	5.67149	4.31281e-34	1.85633e-31	Tested	219.04;448.29;283.69	9;26.85;24.27	Up	0.573578	1.48821	0.00586499	0.0899547	Tested	56.43;32.48;49.74	9;26.85;24.27	No	1.93015	3.81095	2.91101e-21	3.78237e-18	Tested	219.04;448.29;283.69	56.43;32.48;49.74	Up
EHI_013320	-	-	DS571168:112524-113906	473.218	1.13189	2.19146	2.31672e-13	1.73817e-11	Tested	624.63;930.15;614.28	335.52;277.77;250.16	Up	0.427394	1.3448	0.00597352	0.0912319	Tested	415.89;450.51;360.05	335.52;277.77;250.16	No	0.704499	1.62958	4.39607e-06	0.000332735	Tested	624.63;930.15;614.28	415.89;450.51;360.05	Up
EHI_103520	-	-	DS571158:56016-56810	2653.31	0.604022	1.51995	2.76552e-12	1.81606e-10	Tested	3342.21;3459.52;3103.78	2209.81;2113.08;2078.75	Up	0.231969	1.17444	0.00747154	0.105419	Tested	2587.28;2373.08;2612.26	2209.81;2113.08;2078.75	No	0.372053	1.29419	1.57137e-05	0.000921085	Tested	3342.21;3459.52;3103.78	2587.28;2373.08;2612.26	Up
EHI_027500	-	-	DS571215:13652-13990	1423.42	0.129915	1.09423	0.135682	0.396996	Tested	1631.8;1552.21;1600.48	1370.37;1444.25;1536.43	No	-0.233599	-1.17576	0.00769569	0.107484	Tested	1188.1;1248.09;1239.1	1370.37;1444.25;1536.43	No	0.363514	1.28656	3.2058e-05	0.00164424	Tested	1631.8;1552.21;1600.48	1188.1;1248.09;1239.1	Up
EHI_187190	-	-	DS571159:118738-119385	476.761	0.0845533	1.06036	0.538865	0.791576	Tested	513.54;649.76;462.38	500.07;542.12;481.65	No	-0.365606	-1.28842	0.00833754	0.114545	Tested	347.97;441.96;351.4	500.07;542.12;481.65	No	0.450159	1.36619	0.00114105	0.0270772	Tested	513.54;649.76;462.38	347.97;441.96;351.4	Up
EHI_054690	-	-	DS571225:20406-21078	2507.88	0.704537	1.62962	1.84595e-09	8.67597e-08	Tested	3091.73;3717.25;2887.11	1745.74;1807.62;2145.96	Up	0.304287	1.23481	0.00955538	0.124837	Tested	2205.88;2367.09;2602.53	1745.74;1807.62;2145.96	No	0.40025	1.31974	0.000622789	0.0175915	Tested	3091.73;3717.25;2887.11	2205.88;2367.09;2602.53	Up
EHI_172850	-	-	DS571969:480-993	454.223	1.49842	2.82533	1.20159e-22	2.13621e-20	Tested	927.52;815.14;654.49	191.54;297.91;216.56	Up	0.394343	1.31434	0.0108424	0.135044	Tested	360.51;324.84;299.5	191.54;297.91;216.56	No	1.10408	2.14961	3.56526e-13	9.26492e-11	Tested	927.52;815.14;654.49	360.51;324.84;299.5	Up
EHI_092360	-	-	DS571155:71513-76455	686.155	0.751128	1.68311	2.25301e-08	8.94423e-07	Tested	980.97;922.6;798.56	537.35;524.49;445.25	Up	0.342066	1.26757	0.0112327	0.13871	Tested	696.98;743.72;525.48	537.35;524.49;445.25	No	0.409062	1.32782	0.00220335	0.0448494	Tested	980.97;922.6;798.56	696.98;743.72;525.48	Up
EHI_067600	-	-	DS571402:17236-19350	261.701	0.204396	1.1522	0.224282	0.523274	Tested	390.92;313.13;264.7	363.8;218.19;237.09	No	-0.419109	-1.3371	0.013474	0.157582	Tested	189.13;171.83;206.52	363.8;218.19;237.09	No	0.623505	1.54061	0.000227889	0.00811243	Tested	390.92;313.13;264.7	189.13;171.83;206.52	Up
EHI_165340	-	-	DS571217:54699-55415	358.924	0.943156	1.92273	1.05012e-13	8.02606e-12	Tested	476.86;553.22;505.94	250.68;240.01;255.76	Up	0.311712	1.24118	0.0155149	0.173773	Tested	305.12;361.6;281.12	250.68;240.01;255.76	No	0.631444	1.54911	4.74422e-07	4.93146e-05	Tested	476.86;553.22;505.94	305.12;361.6;281.12	Up
EHI_055700	-	-	DS571322:10892-11443	1959.19	0.128227	1.09295	0.155183	0.428024	Tested	2177.83;2282.56;2086.31	2167.39;1907.48;1896.73	No	-0.211845	-1.15817	0.0193493	0.198551	Tested	1753.41;1692.61;1668.35	2167.39;1907.48;1896.73	No	0.340072	1.26582	0.000169227	0.00649899	Tested	2177.83;2282.56;2086.31	1753.41;1692.61;1668.35	Up
EHI_117650	-	-	DS571293:21053-22333	165.826	1.40263	2.64383	9.81386e-13	6.85963e-11	Tested	347.95;340.83;211.09	79.7;41.96;104.54	Up	0.457851	1.37349	0.0207005	0.207984	Tested	138.98;100.87;126.5	79.7;41.96;104.54	No	0.94478	1.9249	1.3565e-06	0.000125844	Tested	347.95;340.83;211.09	138.98;100.87;126.5	Up
EHI_162540	-	-	DS571497:4734-6149	2095.31	0.20907	1.15594	0.13052	0.387861	Tested	2232.33;2948.28;2338.73	1768.88;2507.5;2103.95	No	-0.320761	-1.24899	0.0205897	0.207984	Tested	1470.24;1927.7;1560.22	1768.88;2507.5;2103.95	No	0.529831	1.44376	0.000129419	0.00522773	Tested	2232.33;2948.28;2338.73	1470.24;1927.7;1560.22	Up
EHI_015250	-	-	DS571202:20964-23079	3309.65	0.95299	1.93588	2.41102e-20	3.35255e-18	Tested	4740.3;5029.36;4513.27	2220.1;2468.06;2377.45	Up	0.238932	1.18012	0.0209228	0.208013	Tested	3076.31;2432.92;2929.07	2220.1;2468.06;2377.45	No	0.714058	1.64041	3.97778e-12	8.38129e-10	Tested	4740.3;5029.36;4513.27	3076.31;2432.92;2929.07	Up
EHI_102600	-	-	DS571434:15114-15650	173.283	1.09437	2.1352	1.11519e-11	6.80598e-10	Tested	245.24;248.49;304.91	91.27;110.77;116.68	Up	0.374575	1.29646	0.0220854	0.214974	Tested	120.17;143.62;178.4	91.27;110.77;116.68	No	0.719794	1.64695	6.03995e-06	0.000435995	Tested	245.24;248.49;304.91	120.17;143.62;178.4	Up
EHI_077750	-	-	DS571526:2688-5159	7571.52	1.26104	2.39669	2.5497e-25	6.13279e-23	Tested	11070.48;14997.43;10618.09	4300.07;5138.37;4647.55	Up	0.274948	1.20995	0.0235794	0.219786	Tested	5755.55;5730.95;5885.16	4300.07;5138.37;4647.55	No	0.986095	1.98082	4.09436e-16	1.77331e-13	Tested	11070.48;14997.43;10618.09	5755.55;5730.95;5885.16	Up
EHI_171070	-	-	DS571958:1306-1854	429.59	0.830994	1.77891	1.74047e-10	9.00859e-09	Tested	576.42;668.23;519.34	313.67;298.75;318.3	Up	0.298187	1.2296	0.0233482	0.219786	Tested	341.7;442.81;387.08	313.67;298.75;318.3	No	0.532807	1.44674	3.67172e-05	0.00183492	Tested	576.42;668.23;519.34	341.7;442.81;387.08	Up
EHI_118250	-	-	DS571183:75025-75534	109.906	0.18142	1.134	0.298148	0.601593	Tested	139.39;137.68;127.32	92.56;144.34;106.41	No	-0.399694	-1.31923	0.023938	0.221136	Tested	91.96;84.63;64.87	92.56;144.34;106.41	No	0.581114	1.496	0.000973912	0.0244136	Tested	139.39;137.68;127.32	91.96;84.63;64.87	Up
EHI_182150	-	-	DS571790:1749-1979	76.6242	1.09182	2.13143	2.80646e-08	1.09291e-06	Tested	102.71;109.97;155.25	39.85;50.35;33.6	Up	0.443272	1.35968	0.0254903	0.231044	Tested	47.02;79.5;71.36	39.85;50.35;33.6	No	0.648552	1.56759	0.000862598	0.0223416	Tested	102.71;109.97;155.25	47.02;79.5;71.36	Up
EHI_179700	-	-	DS571563:3114-3850	198.66	1.2229	2.33416	1.01608e-16	1.17035e-14	Tested	302.88;350.07;302.67	102.84;126.72;127.88	Up	0.335939	1.2622	0.0258947	0.233829	Tested	141.07;152.16;181.65	102.84;126.72;127.88	No	0.886963	1.84928	9.68028e-10	1.67706e-07	Tested	302.88;350.07;302.67	141.07;152.16;181.65	Up
EHI_067090	-	-	DS571445:13850-14528	445.967	0.693115	1.61677	9.36968e-08	3.51492e-06	Tested	561.75;666.55;501.47	323.95;346.59;343.5	Up	0.290313	1.22291	0.0264304	0.23572	Tested	414.84;474.44;380.59	323.95;346.59;343.5	No	0.402802	1.32207	0.00176879	0.0383042	Tested	561.75;666.55;501.47	414.84;474.44;380.59	Up
EHI_142030	-	-	DS571161:83439-84581	56.4253	0.267239	1.2035	0.158368	0.432864	Tested	61.83;80.59;78.18	55.28;63.78;53.21	No	-0.407821	-1.32668	0.0347195	0.273025	Tested	37.62;42.74;34.6	55.28;63.78;53.21	No	0.675061	1.59666	0.000431739	0.0130459	Tested	61.83;80.59;78.18	37.62;42.74;34.6	Up
EHI_107010	-	-	DS571205:10286-12411	1273.33	1.00659	2.00915	1.9122e-20	2.7925e-18	Tested	1808.92;2135.65;1690.94	912.72;874.44;881.16	Up	0.225946	1.16954	0.0391369	0.294022	Tested	1042.85;1136.96;976.36	912.72;874.44;881.16	No	0.780642	1.7179	5.35031e-13	1.30347e-10	Tested	1808.92;2135.65;1690.94	1042.85;1136.96;976.36	Up
EHI_200770	-	-	DS571248:24932-25945	593.002	0.156014	1.1142	0.207525	0.502559	Tested	772.41;658.16;609.81	536.06;694.01;577.79	No	-0.256421	-1.19451	0.0397178	0.295985	Tested	503.66;501.8;483.31	536.06;694.01;577.79	No	0.412435	1.33093	0.000907536	0.0232735	Tested	772.41;658.16;609.81	503.66;501.8;483.31	Up
EHI_060340	-	-	DS571301:7089-8099	513.64	1.6423	3.12163	1.28085e-25	3.17418e-23	Tested	915.99;1196.27;773.99	263.53;230.78;256.69	Up	0.325034	1.25269	0.0406506	0.299043	Tested	336.47;394.94;254.09	263.53;230.78;256.69	No	1.31727	2.49193	3.21995e-17	1.56892e-14	Tested	915.99;1196.27;773.99	336.47;394.94;254.09	Up
EHI_183210	-	-	DS571156:132802-134400	196.322	1.61867	3.07092	1.37302e-22	2.38905e-20	Tested	393.02;429.82;278.1	98.99;97.35;85.88	Up	0.346593	1.27155	0.0405956	0.299043	Tested	107.63;129.08;147.05	98.99;97.35;85.88	No	1.27208	2.41509	7.45026e-15	2.6401e-12	Tested	393.02;429.82;278.1	107.63;129.08;147.05	Up
EHI_171170	-	-	DS571929:1019-2518	210.754	0.783471	1.72127	1.17529e-07	4.38881e-06	Tested	264.11;332.44;258	156.83;130.91;169.88	Up	0.302335	1.23314	0.0433781	0.312738	Tested	188.09;188.92;207.6	156.83;130.91;169.88	No	0.481136	1.39584	0.00100305	0.0248271	Tested	264.11;332.44;258	188.09;188.92;207.6	Up
EHI_045150	-	-	DS571147:101384-102036	327.827	0.688243	1.61132	1.91324e-07	6.71524e-06	Tested	403.5;434.01;442.28	215.97;247.56;284.7	Up	0.26221	1.19931	0.049488	0.337265	Tested	282.13;293.22;347.08	215.97;247.56;284.7	No	0.426034	1.34353	0.00114269	0.0270772	Tested	403.5;434.01;442.28	282.13;293.22;347.08	Up
EHI_065680	-	-	DS571192:34059-36581	312.287	0.656117	1.57584	9.28363e-08	3.49869e-06	Tested	411.88;491.1;427.76	272.53;284.49;252.96	Up	-0.24607	-1.18597	0.0518686	0.345982	Tested	217.35;226.54;225.98	272.53;284.49;252.96	No	0.902188	1.8689	3.45197e-13	9.26492e-11	Tested	411.88;491.1;427.76	217.35;226.54;225.98	Up
EHI_069990	-	-	DS571450:10552-11871	611.699	0.318417	1.24696	0.0135975	0.0851456	Tested	658.17;743.79;865.57	572.06;559.74;642.2	No	-0.250393	-1.18953	0.0543393	0.35301	Tested	484.85;423.15;555.75	572.06;559.74;642.2	No	0.56881	1.4833	1.12382e-05	0.000726074	Tested	658.17;743.79;865.57	484.85;423.15;555.75	Up
EHI_044200	-	-	DS571320:19450-20826	1277.91	0.569402	1.48391	1.00064e-08	4.30695e-07	Tested	1535.38;1720.95;1503.31	1018.13;1048.15;1066.91	Up	0.191919	1.14228	0.0546395	0.354323	Tested	1254.98;1263.48;1089.89	1018.13;1048.15;1066.91	No	0.377482	1.29907	0.00013688	0.00544448	Tested	1535.38;1720.95;1503.31	1254.98;1263.48;1089.89	Up
EHI_170960	-	-	DS571310:29127-29763	64.4072	1.4769	2.78351	1.36142e-12	9.43535e-11	Tested	117.38;162.02;103.87	7.71;29.37;34.54	Up	0.402875	1.32214	0.0551015	0.354455	Tested	41.8;41.89;41.09	7.71;29.37;34.54	No	1.07403	2.1053	2.19316e-07	2.59059e-05	Tested	117.38;162.02;103.87	41.8;41.89;41.09	Up
EHI_144390	-	-	DS571575:5662-6609	1908.15	1.07678	2.10933	6.79332e-20	8.81838e-18	Tested	2539.41;3419.23;2754.2	1182.68;1298.23;1384.28	Up	0.227222	1.17058	0.0551967	0.354571	Tested	1444.11;1492.58;1658.61	1182.68;1298.23;1384.28	No	0.849563	1.80195	5.18927e-13	1.30347e-10	Tested	2539.41;3419.23;2754.2	1444.11;1492.58;1658.61	Up
EHI_015430	-	-	DS571202:61435-62208	111.715	0.231495	1.17405	0.175584	0.458031	Tested	116.33;136;160.83	115.7;116.65;106.41	No	-0.32559	-1.25318	0.0606885	0.364434	Tested	64.79;95.74;92.99	115.7;116.65;106.41	No	0.557085	1.47129	0.00123968	0.02911	Tested	116.33;136;160.83	64.79;95.74;92.99	Up
EHI_094570	-	-	DS571789:58-1665	99.5135	1.20027	2.29783	1.84652e-11	1.10045e-09	Tested	179.22;152.79;159.71	66.85;49.51;54.14	Up	0.337254	1.26335	0.0641317	0.375436	Tested	68.97;64.97;99.47	66.85;49.51;54.14	No	0.863016	1.81884	9.97529e-07	9.60091e-05	Tested	179.22;152.79;159.71	68.97;64.97;99.47	Up
EHI_110270	-	-	DS571151:35848-36456	411.195	0.716855	1.6436	1.57199e-08	6.52576e-07	Tested	530.31;579.25;522.7	291.81;339.03;309.9	Up	0.234504	1.1765	0.0671647	0.385077	Tested	335.43;437.69;354.65	291.81;339.03;309.9	No	0.482351	1.39702	0.000126739	0.00517307	Tested	530.31;579.25;522.7	335.43;437.69;354.65	Up
EHI_004060	-	-	DS571734:1347-1973	70.424	2.34958	5.09675	2.9535e-28	8.32887e-26	Tested	105.85;247.65;196.57	2.57;12.59;10.27	Up	0.379902	1.30125	0.0764279	0.413011	Tested	15.67;14.53;28.11	2.57;12.59;10.27	No	1.96968	3.9168	1.95296e-20	2.09457e-17	Tested	105.85;247.65;196.57	15.67;14.53;28.11	Up
EHI_000410	-	-	DS571186:12314-13398	428.161	0.15349	1.11226	0.162197	0.438612	Tested	465.33;496.14;485.84	420.37;459.04;410.71	No	-0.194738	-1.14452	0.079612	0.4201	Tested	388.72;376.99;350.32	420.37;459.04;410.71	No	0.348228	1.273	0.00162204	0.0359245	Tested	465.33;496.14;485.84	388.72;376.99;350.32	Up
EHI_108680	-	-	DS571346:11641-12123	108.103	1.04588	2.06463	2.25514e-09	1.04787e-07	Tested	160.35;181.33;161.95	61.71;83.92;55.07	Up	0.311259	1.24079	0.0802576	0.422225	Tested	74.19;90.61;103.8	61.71;83.92;55.07	No	0.734622	1.66396	2.15621e-05	0.00117551	Tested	160.35;181.33;161.95	74.19;90.61;103.8	Up
EHI_077760	-	-	DS571526:6550-7980	183.908	1.33576	2.52409	1.84049e-20	2.73663e-18	Tested	326.99;307.25;298.2	96.41;114.13;111.08	Up	0.258585	1.19631	0.082709	0.428616	Tested	127.48;122.24;151.37	96.41;114.13;111.08	No	1.07718	2.1099	3.28816e-14	1.11454e-11	Tested	326.99;307.25;298.2	127.48;122.24;151.37	Up
EHI_012270	-	-	DS571148:86226-90086	39704.2	0.885551	1.84747	1.84672e-12	1.24814e-10	Tested	48954.11;66407.59;54167.1	25504.75;27787.3;32797.04	Up	0.217477	1.1627	0.0836275	0.430903	Tested	30031.67;34099.3;37589.14	25504.75;27787.3;32797.04	No	0.668074	1.58895	1.06222e-07	1.29392e-05	Tested	48954.11;66407.59;54167.1	30031.67;34099.3;37589.14	Up
EHI_186850	-	-	DS571159:49360-52101	192.612	0.877609	1.83733	2.33012e-08	9.20566e-07	Tested	274.59;277.87;273.63	150.41;151.89;99.88	Up	0.275266	1.21022	0.0837507	0.431099	Tested	187.04;174.39;143.8	150.41;151.89;99.88	No	0.602343	1.51818	0.000109281	0.00468108	Tested	274.59;277.87;273.63	187.04;174.39;143.8	Up
EHI_012220	-	-	DS571148:76793-79918	179.583	0.314328	1.24343	0.0880874	0.302318	Tested	190.74;298.02;209.97	158.12;144.34;224.02	No	-0.316531	-1.24533	0.0881532	0.444706	Tested	93;160.71;137.32	158.12;144.34;224.02	No	0.630859	1.54849	0.000648498	0.0181859	Tested	190.74;298.02;209.97	93;160.71;137.32	Up
EHI_077870	-	-	DS571478:4417-5637	49.5257	0.425215	1.34277	0.0447235	0.193109	Tested	60.79;93.18;68.13	50.14;63.78;23.34	No	-0.358742	-1.28231	0.0917624	0.455062	Tested	27.17;21.37;37.84	50.14;63.78;23.34	No	0.783957	1.72185	0.000221761	0.00793049	Tested	60.79;93.18;68.13	27.17;21.37;37.84	Up
EHI_200690	-	-	DS571248:14832-15956	310.704	1.01328	2.01849	3.73558e-09	1.67059e-07	Tested	520.88;587.64;322.78	201.83;213.99;181.09	Up	0.286483	1.21966	0.0977411	0.46962	Tested	263.33;302.62;202.19	201.83;213.99;181.09	No	0.726794	1.65496	2.17198e-05	0.00117589	Tested	520.88;587.64;322.78	263.33;302.62;202.19	Up
EHI_131360	-	-	DS571661:1065-1751	4968.21	0.887897	1.85048	4.16757e-13	3.04307e-11	Tested	7701.02;7824.02;5754.12	3503.05;4065.04;3261.41	Up	0.198852	1.14778	0.104919	0.487576	Tested	4490.12;4191.35;3923.8	3503.05;4065.04;3261.41	No	0.689045	1.61222	1.80235e-08	2.46512e-06	Tested	7701.02;7824.02;5754.12	4490.12;4191.35;3923.8	Up
EHI_179060	-	-	DS571154:137545-138678	437.678	0.674797	1.59637	1.33173e-08	5.58508e-07	Tested	571.18;622.06;520.46	341.95;314.7;374.31	Up	0.19427	1.14414	0.105921	0.490498	Tested	375.13;405.2;414.11	341.95;314.7;374.31	No	0.480527	1.39525	4.59807e-05	0.00222649	Tested	571.18;622.06;520.46	375.13;405.2;414.11	Up
EHI_016000	-	-	DS571541:7657-9693	405.992	0.257972	1.1958	0.0438876	0.190506	Tested	467.43;503.69;476.9	473.07;348.26;372.44	No	-0.206719	-1.15406	0.110087	0.50193	Tested	315.57;362.46;334.1	473.07;348.26;372.44	No	0.464691	1.38002	0.00030202	0.0100622	Tested	467.43;503.69;476.9	315.57;362.46;334.1	Up
EHI_164900	-	-	DS571216:41351-42145	2188.81	1.06039	2.0855	1.8145e-15	1.74577e-13	Tested	2987.97;4040.45;3037.89	1255.95;1424.95;1737.12	Up	0.21159	1.15796	0.113589	0.508851	Tested	1579.95;1796.9;1838.1	1255.95;1424.95;1737.12	No	0.848804	1.80101	1.83543e-10	3.32767e-08	Tested	2987.97;4040.45;3037.89	1579.95;1796.9;1838.1	Up
EHI_180430	-	-	DS571221:54866-55009	103.592	1.1049	2.15084	3.34095e-10	1.6559e-08	Tested	155.11;203.16;139.61	56.56;72.17;59.74	Up	0.283701	1.21731	0.113603	0.508851	Tested	78.37;89.76;77.85	56.56;72.17;59.74	No	0.821201	1.76688	2.35123e-06	0.000198271	Tested	155.11;203.16;139.61	78.37;89.76;77.85	Up
EHI_186470	-	-	DS571159:19596-20220	275.776	1.31173	2.48238	2.00199e-13	1.51595e-11	Tested	534.5;580.92;330.59	142.69;182.94;126.01	Up	0.278743	1.21314	0.121654	0.524815	Tested	192.27;238.5;153.54	142.69;182.94;126.01	No	1.03298	2.04625	6.18914e-09	9.10387e-07	Tested	534.5;580.92;330.59	192.27;238.5;153.54	Up
EHI_169330	-	-	DS571219:54819-55421	335.158	0.314968	1.24398	0.0638522	0.243215	Tested	452.75;496.98;320.54	416.51;306.3;252.03	No	-0.26389	-1.20071	0.122589	0.527132	Tested	260.19;299.2;211.92	416.51;306.3;252.03	No	0.578857	1.49367	0.000680769	0.0190225	Tested	452.75;496.98;320.54	260.19;299.2;211.92	Up
EHI_180420	-	-	DS571221:52280-53944	1252.28	0.24014	1.18111	0.0971932	0.321982	Tested	1579.4;1630.28;1259.83	1477.06;1179.06;1040.78	No	-0.216806	-1.16216	0.135169	0.548952	Tested	1154.66;1130.97;818.5	1477.06;1179.06;1040.78	No	0.456946	1.37263	0.00161685	0.0359115	Tested	1579.4;1630.28;1259.83	1154.66;1130.97;818.5	Up
EHI_042370	-	-	DS571611:4171-6821	2735.6	0.303144	1.23383	0.0114076	0.0747529	Tested	3409.29;3776.01;2702.83	2555.62;2904.44;2401.72	No	-0.177805	-1.13116	0.138617	0.555483	Tested	2350.08;2356.83;2163.55	2555.62;2904.44;2401.72	No	0.480949	1.39566	6.04186e-05	0.0028205	Tested	3409.29;3776.01;2702.83	2350.08;2356.83;2163.55	Up
EHI_133780	-	-	DS571212:16013-16639	166.108	2.05833	4.16503	1.79984e-23	3.59002e-21	Tested	280.88;534.75;358.52	50.14;37.76;42	Up	0.296443	1.22811	0.153704	0.575018	Tested	30.3;58.98;101.64	50.14;37.76;42	No	1.76188	3.3914	1.03283e-17	5.75138e-15	Tested	280.88;534.75;358.52	30.3;58.98;101.64	Up
EHI_151440	-	-	DS571145:64122-65084	617.633	0.928068	1.90273	1.52362e-09	7.20241e-08	Tested	731.53;1195.43;808.61	411.37;383.51;490.98	Up	0.216462	1.16188	0.161019	0.585407	Tested	455.6;529.16;552.51	411.37;383.51;490.98	No	0.711605	1.63763	3.40099e-06	0.00026984	Tested	731.53;1195.43;808.61	455.6;529.16;552.51	Up
EHI_072850	-	-	DS571557:9560-9802	72.0635	0.870652	1.82849	2.25376e-06	6.51281e-05	Tested	93.28;104.94;121.74	42.42;57.9;42.94	Up	0.258496	1.19623	0.166879	0.594151	Tested	59.56;59.84;65.96	42.42;57.9;42.94	No	0.612156	1.52854	0.000782456	0.0208192	Tested	93.28;104.94;121.74	59.56;59.84;65.96	Up
EHI_080100	-	-	DS571720:1644-2786	691.624	0.371197	1.29343	0.000642135	0.00801738	Tested	863.59;860.47;828.72	737.89;627.72;576.86	Up	-0.151751	-1.11092	0.167549	0.595105	Tested	563.22;589.85;576.3	737.89;627.72;576.86	No	0.522948	1.43689	1.63264e-06	0.000144637	Tested	863.59;860.47;828.72	563.22;589.85;576.3	Up
EHI_156220	-	-	DS571257:6612-7378	404.234	1.0307	2.04302	6.6849e-09	2.90793e-07	Tested	630.92;788.28;491.42	262.25;309.66;196.02	Up	0.246203	1.18608	0.167977	0.595128	Tested	360.51;379.56;219.49	262.25;309.66;196.02	No	0.7845	1.7225	9.68327e-06	0.00064522	Tested	630.92;788.28;491.42	360.51;379.56;219.49	Up
EHI_127170	-	-	DS571166:50502-52115	379.526	0.669624	1.59066	1.51402e-07	5.45447e-06	Tested	487.34;511.25;500.36	276.39;351.62;266.03	Up	0.171064	1.12589	0.184773	0.61687	Tested	319.75;366.73;336.26	276.39;351.62;266.03	No	0.498561	1.4128	8.38985e-05	0.00367456	Tested	487.34;511.25;500.36	319.75;366.73;336.26	Up
EHI_041465	-	-	DS571474:504-1748	687.771	0.885451	1.84734	1.73966e-16	1.9489e-14	Tested	987.26;1045.16;919.18	555.35;516.1;462.05	Up	0.14434	1.10523	0.18593	0.617595	Tested	590.39;572.75;541.7	555.35;516.1;462.05	No	0.74111	1.67146	4.19457e-12	8.60549e-10	Tested	987.26;1045.16;919.18	590.39;572.75;541.7	Up
EHI_035370	-	-	DS571174:2210-3562	85.0061	0.324502	1.25223	0.063441	0.2421	Tested	113.19;115.01;94.93	84.84;92.31;67.21	No	-0.233847	-1.17597	0.188774	0.62117	Tested	65.83;70.1;61.63	84.84;92.31;67.21	No	0.558349	1.47258	0.00152676	0.0344007	Tested	113.19;115.01;94.93	65.83;70.1;61.63	Up
EHI_080200	-	-	DS571380:614-1309	2128.31	1.04804	2.06772	2.75324e-07	9.54067e-06	Tested	4137.68;4149.58;2471.63	1126.12;1534.88;923.16	Up	0.267006	1.20331	0.190519	0.623328	Tested	1962.4;1709.71;1139.62	1126.12;1534.88;923.16	No	0.781035	1.71836	0.000127734	0.00518654	Tested	4137.68;4149.58;2471.63	1962.4;1709.71;1139.62	Up
EHI_114000	-	-	DS571378:21433-22525	65.286	0.688482	1.61159	0.000474926	0.00627455	Tested	106.9;111.65;90.47	43.71;64.62;49.47	Up	-0.261813	-1.19898	0.1911	0.624098	Tested	29.26;34.19;57.31	43.71;64.62;49.47	No	0.950296	1.93227	1.59948e-06	0.000143328	Tested	106.9;111.65;90.47	29.26;34.19;57.31	Up
EHI_104550	-	-	DS571185:47717-49150	95.1206	0.33051	1.25746	0.0576428	0.229001	Tested	124.72;127.6;108.34	110.55;75.53;87.74	No	-0.229864	-1.17272	0.193951	0.627785	Tested	79.42;63.26;78.93	110.55;75.53;87.74	No	0.560374	1.47465	0.00138958	0.0317688	Tested	124.72;127.6;108.34	79.42;63.26;78.93	Up
EHI_109690	-	-	DS571242:7303-8478	1032.44	0.280593	1.21469	0.0566037	0.22636	Tested	1331.02;1433.84;972.79	932;1188.29;865.29	No	-0.186823	-1.13825	0.205543	0.642095	Tested	819.24;995.91;753.62	932;1188.29;865.29	No	0.467416	1.38263	0.00151116	0.0341478	Tested	1331.02;1433.84;972.79	819.24;995.91;753.62	Up
EHI_170960	-	-	DS571310:29933-30543	82.0166	1.55973	2.94798	5.21476e-15	4.84617e-13	Tested	158.25;197.28;138.49	37.28;37.76;28.94	Up	0.251025	1.19005	0.215422	0.653081	Tested	45.98;28.21;65.96	37.28;37.76;28.94	No	1.3087	2.47719	4.08096e-11	7.57504e-09	Tested	158.25;197.28;138.49	45.98;28.21;65.96	Up
EHI_119260	-	-	DS571267:20320-20853	220.786	0.690308	1.61363	2.0505e-05	0.00046972	Tested	270.4;359.3;262.46	160.69;172.03;168.95	Up	0.200103	1.14878	0.220721	0.659509	Tested	173.46;252.18;167.59	160.69;172.03;168.95	No	0.490204	1.40464	0.00236597	0.0472951	Tested	270.4;359.3;262.46	173.46;252.18;167.59	Up
EHI_169340	-	-	DS571219:55761-56903	207.996	0.724717	1.65258	4.78516e-06	0.000127886	Tested	219.04;345.87;287.04	143.98;153.57;170.82	Up	0.193058	1.14318	0.227854	0.669335	Tested	164.06;194.05;193.54	143.98;153.57;170.82	No	0.531659	1.44559	0.000738342	0.0200407	Tested	219.04;345.87;287.04	164.06;194.05;193.54	Up
EHI_032470	-	-	DS571580:4141-6654	9809.25	0.935903	1.91309	6.65039e-18	7.88215e-16	Tested	14446.23;16614.28;12052.15	6921.25;7506.57;7063.27	Up	0.129973	1.09427	0.231767	0.673973	Tested	7996.95;7650.1;8032.5	6921.25;7506.57;7063.27	No	0.80593	1.74827	1.11887e-13	3.35489e-11	Tested	14446.23;16614.28;12052.15	7996.95;7650.1;8032.5	Up
EHI_110230	-	-	DS571151:28194-29687	93.6588	0.502131	1.4163	0.00525701	0.0431212	Tested	133.1;140.19;116.15	65.56;73.01;110.14	Up	-0.215675	-1.16125	0.238776	0.683136	Tested	64.79;67.53;72.44	65.56;73.01;110.14	No	0.717806	1.64468	7.26641e-05	0.00327451	Tested	133.1;140.19;116.15	64.79;67.53;72.44	Up
EHI_199660	-	-	DS571319:18631-19229	7596.35	0.423309	1.341	0.00310576	0.0289217	Tested	8367.58;11776.32;9066.76	5945.54;7606.43;7328.37	Up	-0.167309	-1.12296	0.24274	0.687668	Tested	5337.57;7543.24;5395.36	5945.54;7606.43;7328.37	No	0.590618	1.50589	3.70281e-05	0.00183867	Tested	8367.58;11776.32;9066.76	5337.57;7543.24;5395.36	Up
EHI_058330	-	-	DS571278:3251-4066	949.65	0.66494	1.5855	1.32457e-06	4.03103e-05	Tested	1010.31;1490.93;1266.53	678.76;721.7;837.29	Up	0.161251	1.11826	0.242623	0.687668	Tested	741.91;946.32;853.09	678.76;721.7;837.29	No	0.503689	1.41783	0.000242489	0.00843948	Tested	1010.31;1490.93;1266.53	741.91;946.32;853.09	Up
EHI_118910	-	-	DS571180:90460-91020	622.545	0.500839	1.41504	3.01066e-05	0.000651355	Tested	667.6;867.19;755	502.64;573.17;490.98	Up	0.140632	1.10239	0.244186	0.688795	Tested	564.27;562.49;619.55	502.64;573.17;490.98	No	0.360207	1.28361	0.00259694	0.0496783	Tested	667.6;867.19;755	564.27;562.49;619.55	Up
EHI_171780	-	-	DS571477:12141-13463	208.945	0.937719	1.9155	3.73287e-09	1.67059e-07	Tested	308.12;366.02;266.93	129.84;150.22;153.08	Up	0.184106	1.13611	0.253908	0.698224	Tested	172.42;200.89;132.99	129.84;150.22;153.08	No	0.753613	1.68601	1.8821e-06	0.000164864	Tested	308.12;366.02;266.93	172.42;200.89;132.99	Up
EHI_025490	-	-	DS571233:44411-44728	321.189	0.247355	1.18703	0.0555603	0.223202	Tested	376.25;381.97;370.8	290.53;353.3;287.5	No	-0.148946	-1.10876	0.254164	0.698419	Tested	249.74;310.31;270.31	290.53;353.3;287.5	No	0.396301	1.31613	0.00224417	0.0454431	Tested	376.25;381.97;370.8	249.74;310.31;270.31	Up
EHI_053320	-	-	DS571867:1206-1991	495.349	0.42663	1.34409	0.00107804	0.0121435	Tested	620.44;667.39;597.53	541.2;408.69;412.58	Up	-0.14606	-1.10654	0.267779	0.713551	Tested	367.82;456.49;386	541.2;408.69;412.58	No	0.572691	1.48729	1.19652e-05	0.000758382	Tested	620.44;667.39;597.53	367.82;456.49;386	Up
EHI_085370	-	-	DS571649:2563-3402	268.564	0.349525	1.27414	0.0130288	0.0825964	Tested	308.12;381.97;304.91	217.25;270.22;266.96	No	-0.157007	-1.11497	0.270735	0.717226	Tested	196.45;237.65;233.55	217.25;270.22;266.96	No	0.506532	1.42063	0.000337034	0.0107685	Tested	308.12;381.97;304.91	196.45;237.65;233.55	Up
EHI_045160	-	-	DS571147:102318-102860	177.941	0.392769	1.31291	0.0188985	0.107327	Tested	214.85;276.19;195.45	183.83;154.41;156.82	No	-0.183026	-1.13526	0.279265	0.724241	Tested	149.43;166.7;103.8	183.83;154.41;156.82	No	0.575794	1.4905	0.000604382	0.0172985	Tested	214.85;276.19;195.45	149.43;166.7;103.8	Up
EHI_107100	-	-	DS571205:28328-28996	832.243	0.248463	1.18794	0.00774465	0.0570079	Tested	927.52;1014.1;928.12	785.45;800.59;809.28	No	-0.101607	-1.07297	0.280441	0.724921	Tested	768.03;728.34;728.75	785.45;800.59;809.28	No	0.35007	1.27462	0.000180913	0.0068135	Tested	927.52;1014.1;928.12	768.03;728.34;728.75	Up
EHI_075310	-	-	DS572008:552-2153	54.8109	2.79184	6.92513	2.76045e-40	2.05227e-37	Tested	162.45;172.93;117.27	2.57;2.52;9.33	Up	0.224745	1.16857	0.294311	0.739001	Tested	7.31;10.26;8.65	2.57;2.52;9.33	No	2.5671	5.92616	1.28886e-34	1.0048e-30	Tested	162.45;172.93;117.27	7.31;10.26;8.65	Up
EHI_026460	-	-	DS571286:35805-36386	96.3621	0.350353	1.27487	0.0451248	0.194394	Tested	119.48;147.75;99.4	80.99;99.86;89.61	No	-0.183205	-1.1354	0.301935	0.74749	Tested	82.55;79.5;68.12	80.99;99.86;89.61	No	0.533558	1.44749	0.00239924	0.0478375	Tested	119.48;147.75;99.4	82.55;79.5;68.12	Up
EHI_134850	-	-	DS571193:74918-76327	717.168	0.732602	1.66163	3.0598e-05	0.000660083	Tested	727.34;1256.71;1027.52	431.94;508.55;641.27	Up	0.181329	1.13393	0.303072	0.748511	Tested	439.92;630.88;790.38	431.94;508.55;641.27	No	0.551273	1.46538	0.00168792	0.03686	Tested	727.34;1256.71;1027.52	439.92;630.88;790.38	Up
EHI_190460	-	-	DS571424:14779-16881	126.67	1.02126	2.02968	1.02706e-08	4.39754e-07	Tested	182.36;251.01;170.88	75.85;93.15;75.61	Up	0.182647	1.13496	0.313154	0.755081	Tested	122.26;88.9;80.01	75.85;93.15;75.61	No	0.838608	1.78832	2.26382e-06	0.000193942	Tested	182.36;251.01;170.88	122.26;88.9;80.01	Up
EHI_155640	-	-	DS571162:95608-96783	196.627	0.566753	1.48119	4.87365e-05	0.000972115	Tested	253.63;235.9;262.46	170.97;142.66;168.95	Up	0.135555	1.09852	0.338241	0.776861	Tested	163.01;191.49;180.57	170.97;142.66;168.95	No	0.431198	1.34835	0.00186282	0.0401175	Tested	253.63;235.9;262.46	163.01;191.49;180.57	Up
EHI_054460	-	-	DS571225:3290-4606	296.606	0.892179	1.85598	1.83011e-10	9.41298e-09	Tested	429.7;484.38;386.44	245.53;182.94;220.29	Up	0.13501	1.0981	0.342713	0.778785	Tested	225.71;227.39;267.07	245.53;182.94;220.29	No	0.757168	1.69017	5.40161e-08	6.7921e-06	Tested	429.7;484.38;386.44	225.71;227.39;267.07	Up
EHI_035100	-	-	DS571268:9878-10609	319.939	0.613454	1.52992	0.00415939	0.0361099	Tested	491.53;711.88;471.32	307.24;255.11;140.01	Up	-0.194693	-1.14448	0.362958	0.798627	Tested	170.33;248.76;83.26	307.24;255.11;140.01	No	0.808147	1.75096	0.000159648	0.00619212	Tested	491.53;711.88;471.32	170.33;248.76;83.26	Up
EHI_074750	-	-	DS571401:12099-12731	366.041	1.97326	3.92655	5.64916e-31	1.77688e-28	Tested	773.46;982.2;597.53	176.12;145.18;116.68	Up	0.155762	1.11401	0.369258	0.802985	Tested	210.03;150.45;142.72	176.12;145.18;116.68	No	1.8175	3.5247	1.06501e-26	2.76762e-23	Tested	773.46;982.2;597.53	210.03;150.45;142.72	Up
EHI_194990	-	-	DS571250:18775-20508	1068.67	0.565335	1.47973	4.18206e-05	0.000850769	Tested	1438.96;1459.87;1195.05	889.58;949.13;789.68	Up	0.123201	1.08915	0.373283	0.805537	Tested	1156.75;990.78;748.21	889.58;949.13;789.68	No	0.442134	1.35861	0.00133472	0.0308768	Tested	1438.96;1459.87;1195.05	1156.75;990.78;748.21	Up
EHI_134730	-	-	DS571193:52599-54176	229.165	0.681973	1.60433	6.0729e-06	0.000159624	Tested	273.54;349.23;306.02	174.83;197.21;163.35	Up	0.135077	1.09815	0.375913	0.805776	Tested	228.84;209.44;160.02	174.83;197.21;163.35	No	0.546896	1.46094	0.000267639	0.00919168	Tested	273.54;349.23;306.02	228.84;209.44;160.02	Up
EHI_133900	-	-	DS571212:21459-25376	8045.8	0.347082	1.27199	0.00683903	0.0520759	Tested	9885.15;11645.36;7814.74	7026.66;8480.03;6966.2	No	-0.113403	-1.08178	0.377122	0.805776	Tested	6886.18;7337.22;6370.64	7026.66;8480.03;6966.2	No	0.460485	1.376	0.000333362	0.0107392	Tested	9885.15;11645.36;7814.74	6886.18;7337.22;6370.64	Up
EHI_004050	-	-	DS571734:227-925	41.6348	2.14663	4.42791	1.1241e-23	2.41918e-21	Tested	55.55;145.23;140.73	5.14;2.52;3.73	Up	0.18311	1.13533	0.389301	0.813421	Tested	3.13;11.11;7.57	5.14;2.52;3.73	No	1.96352	3.90011	5.05149e-20	3.93814e-17	Tested	55.55;145.23;140.73	3.13;11.11;7.57	Up
EHI_019630	-	-	DS571446:5047-5676	1440.7	1.35169	2.5521	1.00823e-10	5.38911e-09	Tested	1960.89;4131.11;2544.23	482.07;637.79;805.55	Up	0.180105	1.13297	0.389139	0.813421	Tested	649.95;796.72;957.97	482.07;637.79;805.55	No	1.17158	2.25258	2.08442e-08	2.80175e-06	Tested	1960.89;4131.11;2544.23	649.95;796.72;957.97	Up
EHI_049030	-	-	DS571507:6902-7065	280.125	0.634882	1.55281	4.79023e-05	0.000962519	Tested	378.34;448.29;289.27	196.68;210.64;255.76	Up	0.13483	1.09796	0.391594	0.813882	Tested	248.7;276.12;217.33	196.68;210.64;255.76	No	0.500052	1.41426	0.0013142	0.0304926	Tested	378.34;448.29;289.27	248.7;276.12;217.33	Up
EHI_127460	-	-	DS571166:113533-114045	260.016	0.424998	1.34257	0.000561716	0.00716648	Tested	316.51;336.63;325.01	240.39;220.71;248.29	Up	-0.105664	-1.07599	0.40074	0.819892	Tested	216.3;226.54;209.76	240.39;220.71;248.29	No	0.530662	1.44459	1.77664e-05	0.000989335	Tested	316.51;336.63;325.01	216.3;226.54;209.76	Up
EHI_098180	-	-	DS571169:1983-2567	185.401	0.907991	1.87643	1.40586e-07	5.11008e-06	Tested	321.75;298.86;224.49	123.41;167;94.28	Up	0.144191	1.10511	0.408543	0.827395	Tested	133.75;150.45;154.62	123.41;167;94.28	No	0.7638	1.69796	8.80037e-06	0.000607147	Tested	321.75;298.86;224.49	133.75;150.45;154.62	Up
EHI_135140	-	-	DS571203:44736-46142	930.603	0.243348	1.18374	0.0226256	0.122214	Tested	1119.31;1131.63;947.11	964.14;847.58;863.42	No	-0.0879743	-1.06288	0.412373	0.829178	Tested	876.71;839.47;786.06	964.14;847.58;863.42	No	0.331322	1.25817	0.00193082	0.0412402	Tested	1119.31;1131.63;947.11	876.71;839.47;786.06	Up
EHI_048250	-	-	DS571256:35003-35310	52.8091	0.868332	1.82555	2.9002e-05	0.000635867	Tested	103.76;97.38;53.61	38.57;31.89;28.94	Up	0.167385	1.12302	0.423337	0.834059	Tested	54.34;37.61;29.19	38.57;31.89;28.94	No	0.700947	1.62557	0.000715105	0.0196301	Tested	103.76;97.38;53.61	54.34;37.61;29.19	Up
EHI_053210	-	-	DS571238:50237-50812	49.8089	0.805147	1.74732	0.000112781	0.00198776	Tested	68.12;106.61;59.19	34.71;41.12;20.54	Up	0.164986	1.12116	0.431491	0.839152	Tested	32.39;40.18;45.41	34.71;41.12;20.54	No	0.640161	1.5585	0.00208895	0.0429546	Tested	68.12;106.61;59.19	32.39;40.18;45.41	Up
EHI_049030	-	-	DS571507:7109-7457	903.582	0.500547	1.41475	0.000136755	0.00232511	Tested	1074.24;1362.49;929.24	766.17;723.38;799.02	Up	0.103325	1.07425	0.43275	0.839731	Tested	795.2;922.39;760.11	766.17;723.38;799.02	No	0.397222	1.31697	0.00243524	0.0480637	Tested	1074.24;1362.49;929.24	795.2;922.39;760.11	Up
EHI_099670	-	-	DS571299:1013-2173	1373.66	0.33344	1.26001	0.00346245	0.0314621	Tested	1464.12;1840.15;1627.28	1176.25;1320.05;1343.21	Up	-0.0888961	-1.06356	0.437543	0.841509	Tested	1094.06;1338.7;1159.08	1176.25;1320.05;1343.21	No	0.422336	1.3401	0.00021509	0.00772736	Tested	1464.12;1840.15;1627.28	1094.06;1338.7;1159.08	Up
EHI_060860	-	-	DS571413:4601-5500	3915.73	0.509924	1.42397	0.000152255	0.0025365	Tested	5657.34;4936.18;4079.93	3602.03;3484.32;2779.76	Up	0.104372	1.07503	0.438575	0.841509	Tested	4145.29;3474.13;3082.6	3602.03;3484.32;2779.76	No	0.405552	1.3246	0.00258542	0.0496783	Tested	5657.34;4936.18;4079.93	4145.29;3474.13;3082.6	Up
EHI_128700	-	-	DS571551:5360-6832	427.77	0.541555	1.45554	4.51494e-06	0.000121458	Tested	469.52;564.14;587.47	353.52;365.89;357.5	Up	0.0872449	1.06234	0.465245	0.854493	Tested	372;374.43;405.46	353.52;365.89;357.5	No	0.45431	1.37013	0.000112558	0.00476903	Tested	469.52;564.14;587.47	372;374.43;405.46	Up
EHI_031740	-	-	DS571527:2958-3551	76.3121	0.742538	1.67312	0.000134246	0.00228722	Tested	100.61;131.8;127.32	35.99;69.65;69.07	Up	-0.143661	-1.10471	0.466621	0.854684	Tested	39.71;56.42;56.22	35.99;69.65;69.07	No	0.886199	1.8483	5.47444e-06	0.000406464	Tested	100.61;131.8;127.32	39.71;56.42;56.22	Up
EHI_179700	-	-	DS571563:3939-5223	100.755	0.663492	1.58391	8.22377e-05	0.00152503	Tested	135.2;130.96;146.31	73.27;90.63;69.07	Up	0.124301	1.08998	0.468045	0.855642	Tested	99.27;82.07;80.01	73.27;90.63;69.07	No	0.539192	1.45316	0.00128593	0.0299257	Tested	135.2;130.96;146.31	99.27;82.07;80.01	Up
EHI_101730	-	-	DS571921:453-1046	119.731	1.49658	2.82173	2.56373e-18	3.12928e-16	Tested	237.91;254.36;185.4	65.56;69.65;53.21	Up	0.126921	1.09196	0.474081	0.86054	Tested	73.15;77.79;60.55	65.56;69.65;53.21	No	1.36966	2.58409	9.03325e-16	3.52116e-13	Tested	237.91;254.36;185.4	73.15;77.79;60.55	Up
EHI_069960	-	-	DS571450:5078-5728	61.0257	0.565903	1.48031	0.00310861	0.0289217	Tested	94.32;75.55;92.7	50.14;48.67;55.07	Up	-0.139285	-1.10136	0.47414	0.86054	Tested	36.57;57.28;38.92	50.14;48.67;55.07	No	0.705187	1.63036	0.00024052	0.00840865	Tested	94.32;75.55;92.7	36.57;57.28;38.92	Up
EHI_174930	-	-	DS571189:43132-46107	59.1559	0.440753	1.35731	0.0201646	0.112641	Tested	96.42;73.87;67.01	55.28;52.03;50.41	No	-0.134603	-1.09779	0.48461	0.866609	Tested	42.84;51.29;43.25	55.28;52.03;50.41	No	0.575355	1.49004	0.00250874	0.0493893	Tested	96.42;73.87;67.01	42.84;51.29;43.25	Up
EHI_192590	-	-	DS571209:55574-56884	14743	0.381646	1.30283	2.27175e-06	6.53699e-05	Tested	17252.89;18147.18;16646.96	12702.24;13071.24;13775.58	Up	0.0529684	1.0374	0.512009	0.877447	Tested	13951.04;12911.73;14227.97	12702.24;13071.24;13775.58	No	0.328678	1.25586	4.65449e-05	0.0022399	Tested	17252.89;18147.18;16646.96	13951.04;12911.73;14227.97	Up
EHI_177570	-	-	DS571175:77229-78281	472.56	0.486558	1.4011	8.08986e-06	0.000209156	Tested	617.3;567.49;567.37	377.94;404.49;434.98	Up	0.0689588	1.04896	0.532058	0.883826	Tested	433.65;441.11;408.71	377.94;404.49;434.98	No	0.417599	1.3357	0.000121196	0.00502579	Tested	617.3;567.49;567.37	433.65;441.11;408.71	Up
EHI_133910	-	-	DS571212:26134-27042	38.9375	0.944835	1.92497	4.84082e-06	0.000128952	Tested	55.55;80.59;59.19	27;17.62;27.07	Up	0.130527	1.09469	0.532336	0.883841	Tested	29.26;28.21;25.95	27;17.62;27.07	No	0.814308	1.75845	7.75512e-05	0.0034548	Tested	55.55;80.59;59.19	29.26;28.21;25.95	Up
EHI_136950	-	-	DS571287:2112-3038	208.627	1.22981	2.34536	6.39029e-11	3.55509e-09	Tested	255.72;398.76;463.5	105.41;111.61;140.01	Up	0.117429	1.0848	0.536419	0.885965	Tested	107.63;106.86;188.13	105.41;111.61;140.01	No	1.11238	2.16202	3.18982e-09	4.97356e-07	Tested	255.72;398.76;463.5	107.63;106.86;188.13	Up
EHI_008120	-	-	DS571178:70970-71959	4267.83	0.325228	1.25286	0.0135874	0.0851456	Tested	4498.2;5387.83;5433.58	3495.33;3616.08;4796.9	No	-0.0813076	-1.05798	0.537557	0.887006	Tested	3173.49;3783.59;4225.47	3495.33;3616.08;4796.9	No	0.406536	1.3255	0.00203772	0.0424697	Tested	4498.2;5387.83;5433.58	3173.49;3783.59;4225.47	Up
EHI_154310	-	-	DS571274:38618-38962	64.5283	0.794728	1.73475	0.000208599	0.00329859	Tested	182.36;108.29;55.84	53.99;38.6;36.4	Up	-0.12911	-1.09362	0.547329	0.888271	Tested	41.8;46.16;17.3	53.99;38.6;36.4	No	0.923837	1.89715	1.63157e-05	0.000935276	Tested	182.36;108.29;55.84	41.8;46.16;17.3	Up
EHI_196540	-	-	DS571482:2597-4438	375.43	0.362503	1.28565	0.00739114	0.0552181	Tested	508.3;493.62;370.8	348.38;356.66;331.37	No	-0.0831112	-1.0593	0.542754	0.888271	Tested	331.25;353.06;285.45	348.38;356.66;331.37	No	0.445614	1.36189	0.00100633	0.0248271	Tested	508.3;493.62;370.8	331.25;353.06;285.45	Up
EHI_059810	-	-	DS571234:19331-22849	464.682	0.427421	1.34483	0.000210666	0.00330677	Tested	634.07;572.53;527.16	394.66;443.93;417.24	Up	-0.0696576	-1.04947	0.551054	0.889031	Tested	407.53;416.31;368.7	394.66;443.93;417.24	No	0.497078	1.41135	1.67435e-05	0.000952792	Tested	634.07;572.53;527.16	407.53;416.31;368.7	Up
EHI_035510	-	-	DS571174:32150-32685	1163.01	0.5382	1.45216	1.62328e-07	5.82247e-06	Tested	1384.47;1561.45;1464.22	902.44;1080.88;978.24	Up	0.0574144	1.0406	0.578862	0.898897	Tested	980.16;1011.29;1103.94	902.44;1080.88;978.24	No	0.480785	1.3955	2.77852e-06	0.000228014	Tested	1384.47;1561.45;1464.22	980.16;1011.29;1103.94	Up
EHI_152360	-	-	DS571145:249936-250517	711.518	0.54277	1.45677	0.000303039	0.0044097	Tested	1054.33;1051.88;635.5	663.33;572.33;536.72	Up	0.0802599	1.05721	0.594432	0.903095	Tested	625.92;646.27;617.39	663.33;572.33;536.72	No	0.46251	1.37794	0.00205852	0.0426814	Tested	1054.33;1051.88;635.5	625.92;646.27;617.39	Up
EHI_031950	-	-	DS571527:5642-7399	145.382	1.55666	2.94172	5.22018e-14	4.06578e-12	Tested	221.14;475.99;234.54	38.57;83.08;53.21	Up	0.110502	1.0796	0.595492	0.90398	Tested	57.47;91.47;52.98	38.57;83.08;53.21	No	1.44616	2.72482	2.57221e-12	5.57026e-10	Tested	221.14;475.99;234.54	57.47;91.47;52.98	Up
EHI_064470	-	-	DS571196:23801-25396	2103.28	0.383158	1.30419	0.000210439	0.00330677	Tested	2337.14;2773.66;2528.59	1924.43;1775.73;2059.15	Up	-0.0545185	-1.03851	0.599207	0.90398	Tested	1681.31;1872.99;1976.5	1924.43;1775.73;2059.15	No	0.437677	1.35442	2.30896e-05	0.00123292	Tested	2337.14;2773.66;2528.59	1681.31;1872.99;1976.5	Up
EHI_026470	-	-	DS571286:38456-39583	1995.33	0.330396	1.25736	0.00351294	0.0318148	Tested	2004.91;2622.56;2472.75	2006.7;1840.35;1700.71	Up	-0.0577169	-1.04082	0.611018	0.906639	Tested	1891.35;1748.18;1670.51	2006.7;1840.35;1700.71	No	0.388113	1.30868	0.000607616	0.0172985	Tested	2004.91;2622.56;2472.75	1891.35;1748.18;1670.51	Up
EHI_182460	-	-	DS571156:3521-4495	72.251	0.52428	1.43822	0.0115337	0.0753378	Tested	105.85;88.15;120.62	52.71;68.81;56.01	No	-0.102321	-1.0735	0.6236	0.910999	Tested	22.99;57.28;77.85	52.71;68.81;56.01	No	0.626601	1.54392	0.00255167	0.0495842	Tested	105.85;88.15;120.62	22.99;57.28;77.85	Up
EHI_126170	-	-	DS571160:110993-111943	59.7529	0.690808	1.61419	0.000703701	0.00864094	Tested	74.41;105.78;98.28	39.85;38.6;57.87	Up	-0.0952306	-1.06824	0.643603	0.917496	Tested	26.12;38.47;58.39	39.85;38.6;57.87	No	0.786039	1.72433	0.000117582	0.00490196	Tested	74.41;105.78;98.28	26.12;38.47;58.39	Up
EHI_014310	-	-	DS571172:88085-90673	248.76	0.631696	1.54939	6.08983e-06	0.000159624	Tested	309.17;314.81;373.03	190.26;204.76;210.02	Up	0.0655503	1.04648	0.643801	0.917502	Tested	197.49;247.91;191.38	190.26;204.76;210.02	No	0.566146	1.48056	4.76629e-05	0.00226573	Tested	309.17;314.81;373.03	197.49;247.91;191.38	Up
EHI_159670	-	-	DS571167:57564-58859	2053.08	1.46998	2.77019	1.3403e-21	2.23693e-19	Tested	3668.15;4848.04;2869.24	1052.84;964.23;1426.28	Up	0.0699229	1.04966	0.65089	0.920859	Tested	1267.52;1247.23;1134.22	1052.84;964.23;1426.28	No	1.40006	2.63912	9.33844e-20	6.6184e-17	Tested	3668.15;4848.04;2869.24	1267.52;1247.23;1134.22	Up
EHI_185240	-	-	DS571249:16128-18452	4419.13	0.484131	1.39874	1.41416e-06	4.25184e-05	Tested	5307.29;6049.34;5048.25	3879.71;4049.1;3562.91	Up	0.0447458	1.0315	0.656322	0.922259	Tested	4145.29;4113.56;3616.73	3879.71;4049.1;3562.91	No	0.439385	1.35603	1.19267e-05	0.000758382	Tested	5307.29;6049.34;5048.25	4145.29;4113.56;3616.73	Up
EHI_052770	-	-	DS571245:13491-16019	901.514	0.525023	1.43896	3.14468e-07	1.07603e-05	Tested	1108.83;1248.32;1115.75	759.74;794.71;803.68	Up	-0.0459734	-1.03238	0.657628	0.923005	Tested	739.82;706.96;835.79	759.74;794.71;803.68	No	0.570996	1.48555	2.68842e-08	3.55236e-06	Tested	1108.83;1248.32;1115.75	739.82;706.96;835.79	Up
EHI_012930	-	-	DS571168:13128-14066	900.958	0.436057	1.3529	0.000280576	0.00414927	Tested	1115.12;1119.88;1049.86	932;739.33;695.41	Up	0.0524682	1.03704	0.663484	0.924997	Tested	894.47;824.08;738.48	932;739.33;695.41	No	0.383589	1.30458	0.00137696	0.0315728	Tested	1115.12;1119.88;1049.86	894.47;824.08;738.48	Up
EHI_103900	-	-	DS571158:142844-143974	945.964	1.29648	2.45628	5.2516e-21	8.42109e-19	Tested	1337.3;1979.51;1574.79	497.5;661.28;612.33	Up	0.0525463	1.03709	0.705796	0.935327	Tested	599.8;587.29;663.88	497.5;661.28;612.33	No	1.24393	2.36843	1.68203e-19	1.09276e-16	Tested	1337.3;1979.51;1574.79	599.8;587.29;663.88	Up
EHI_198680	-	-	DS571165:27631-28356	3931.28	0.450867	1.36686	2.33521e-06	6.65413e-05	Tested	5033.75;4956.33;4427.27	3761.44;3361.8;3251.14	Up	0.0285514	1.01999	0.765405	0.95417	Tested	3782.69;3390.35;3416.7	3761.44;3361.8;3251.14	No	0.422316	1.34008	9.65729e-06	0.00064522	Tested	5033.75;4956.33;4427.27	3782.69;3390.35;3416.7	Up
EHI_198630	-	-	DS571165:14313-15392	58.9218	0.6687	1.58964	0.000529806	0.00682324	Tested	93.28;80.59;81.53	35.99;55.39;42	Up	0.0520069	1.03671	0.790372	0.958954	Tested	47.02;55.57;38.92	35.99;55.39;42	No	0.616693	1.53336	0.0013614	0.0313081	Tested	93.28;80.59;81.53	47.02;55.57;38.92	Up
EHI_110820	-	-	DS571151:158739-160199	314.594	0.401056	1.32047	0.00542652	0.0441573	Tested	359.48;481.87;321.66	278.96;297.91;270.7	Up	-0.0395347	-1.02778	0.785787	0.958954	Tested	269.6;294.92;256.25	278.96;297.91;270.7	No	0.440591	1.35716	0.0022579	0.0456026	Tested	359.48;481.87;321.66	269.6;294.92;256.25	Up
EHI_150500	-	-	DS571218:53999-56146	781.711	0.548955	1.46303	1.1553e-06	3.59241e-05	Tested	1073.2;1066.15;902.43	704.47;720.03;594.6	Up	-0.0295379	-1.02069	0.79548	0.961005	Tested	692.8;635.16;646.58	704.47;720.03;594.6	No	0.578493	1.49329	2.97417e-07	3.31045e-05	Tested	1073.2;1066.15;902.43	692.8;635.16;646.58	Up
EHI_153050	-	-	DS571145:376281-378116	144.828	1.26308	2.40008	4.4791e-12	2.88426e-10	Tested	279.83;312.29;194.34	65.56;94.83;91.48	Up	0.0474234	1.03342	0.798487	0.962608	Tested	64.79;100.87;99.47	65.56;94.83;91.48	No	1.21566	2.32247	2.51096e-11	4.77449e-09	Tested	279.83;312.29;194.34	64.79;100.87;99.47	Up
EHI_080860	-	-	DS571466:3305-4522	2173.22	0.34446	1.26968	0.00109998	0.0123397	Tested	2411.55;2780.38;2433.66	1765.02;2052.66;2088.09	Up	0.0267755	1.01873	0.800174	0.962608	Tested	1816.11;2122.6;2088.95	1765.02;2052.66;2088.09	No	0.317685	1.24633	0.00259989	0.0496783	Tested	2411.55;2780.38;2433.66	1816.11;2122.6;2088.95	Up
EHI_074740	-	-	DS571401:7848-11681	98.532	0.646958	1.56586	0.000876343	0.0102236	Tested	180.26;161.18;91.58	68.13;84.76;79.34	Up	-0.0468543	-1.03301	0.811231	0.964817	Tested	79.42;88.05;54.06	68.13;84.76;79.34	No	0.693813	1.61755	0.000360516	0.0112875	Tested	180.26;161.18;91.58	79.42;88.05;54.06	Up
EHI_192760	-	-	DS571384:7157-7978	791.342	0.508299	1.42237	1.29685e-06	3.97215e-05	Tested	934.85;1113.16;966.09	736.6;646.18;691.67	Up	-0.0246288	-1.01722	0.816469	0.96624	Tested	676.08;688.16;669.28	736.6;646.18;691.67	No	0.532928	1.44686	3.86347e-07	4.12598e-05	Tested	934.85;1113.16;966.09	676.08;688.16;669.28	Up
EHI_156310	-	-	DS571257:18072-18827	1630.18	0.352683	1.27693	0.000499753	0.00650793	Tested	1946.22;1890.52;1961.22	1389.65;1698.52;1378.68	Up	-0.0193109	-1.01348	0.849425	0.973166	Tested	1465.01;1531.9;1409.93	1389.65;1698.52;1378.68	No	0.371993	1.29414	0.000240524	0.00840865	Tested	1946.22;1890.52;1961.22	1465.01;1531.9;1409.93	Up
EHI_169900	-	-	DS571207:24022-24636	3592.91	0.389013	1.3095	0.000352904	0.00495332	Tested	4332.61;4747.3;3811.88	3105.82;3508.66;3036.45	Up	0.0196942	1.01374	0.856662	0.974878	Tested	3050.19;3622.87;3120.44	3105.82;3508.66;3036.45	No	0.369318	1.29174	0.000691322	0.0190959	Tested	4332.61;4747.3;3811.88	3050.19;3622.87;3120.44	Up
EHI_053150	-	-	DS571238:35599-35924	85.3593	0.540404	1.45438	0.00168166	0.0177225	Tested	103.76;108.29;130.67	73.27;66.3;75.61	Up	-0.0254198	-1.01778	0.884694	0.979458	Tested	73.15;65.82;71.36	73.27;66.3;75.61	No	0.565824	1.48023	0.00100597	0.0248271	Tested	103.76;108.29;130.67	73.15;65.82;71.36	Up
EHI_201260	-	-	DS571306:21654-23381	294.465	0.563039	1.47738	0.000119816	0.00208038	Tested	358.43;456.68;355.16	208.25;264.35;272.56	Up	-0.020864	-1.01457	0.887923	0.980252	Tested	208.99;268.42;257.33	208.25;264.35;272.56	No	0.583903	1.4989	6.60926e-05	0.00303361	Tested	358.43;456.68;355.16	208.99;268.42;257.33	Up
EHI_185250	-	-	DS571249:18959-20263	1112.83	0.336527	1.26271	0.00361542	0.0326382	Tested	1137.13;1458.19;1342.48	955.14;988.57;1113.58	Up	-0.0160395	-1.01118	0.890111	0.981554	Tested	978.07;1102.76;939.59	955.14;988.57;1113.58	No	0.352566	1.27683	0.00229396	0.0462111	Tested	1137.13;1458.19;1342.48	978.07;1102.76;939.59	Up
EHI_174230	-	-	DS571220:44421-46184	127.216	0.903674	1.87082	5.27976e-06	0.000139284	Tested	180.26;280.39;166.41	53.99;125.04;75.61	Up	0.0236366	1.01652	0.905878	0.986398	Tested	75.24;102.58;85.42	53.99;125.04;75.61	No	0.880038	1.84042	9.1225e-06	0.000618426	Tested	180.26;280.39;166.41	75.24;102.58;85.42	Up
EHI_085950	-	-	DS571235:1526-3289	727.793	0.362091	1.28529	0.00160599	0.0169907	Tested	892.93;930.15;762.82	671.04;586.59;715.94	Up	0.0130027	1.00905	0.910324	0.987562	Tested	631.15;696.71;662.8	671.04;586.59;715.94	No	0.349088	1.27376	0.00233276	0.0467511	Tested	892.93;930.15;762.82	631.15;696.71;662.8	Up
EHI_148550	-	-	DS571146:98810-101998	755.956	0.550475	1.46457	0.000139702	0.0023605	Tested	1232.5;974.64;751.65	683.9;633.59;593.66	Up	0.0157348	1.01097	0.913673	0.987937	Tested	701.16;665.93;566.57	683.9;633.59;593.66	No	0.53474	1.44868	0.000214204	0.00772736	Tested	1232.5;974.64;751.65	701.16;665.93;566.57	Up
EHI_049320	-	-	DS571152:8417-10585	930.958	0.351847	1.27619	0.000527465	0.0068038	Tested	1152.85;1156.81;976.14	847.16;820.73;869.96	Up	0.00976116	1.00679	0.923859	0.989679	Tested	811.92;885.63;857.42	847.16;820.73;869.96	No	0.342086	1.26759	0.000742913	0.0200407	Tested	1152.85;1156.81;976.14	811.92;885.63;857.42	Up
EHI_088010	-	-	DS571307:3573-5105	1096.15	0.415997	1.33422	0.00128509	0.0140127	Tested	1180.1;1564.8;1269.88	849.73;1089.27;973.57	Up	0.0101788	1.00708	0.937415	0.99191	Tested	862.08;1082.25;993.66	849.73;1089.27;973.57	No	0.405818	1.32484	0.0016789	0.03686	Tested	1180.1;1564.8;1269.88	862.08;1082.25;993.66	Up
EHI_093920	-	-	DS571179:54063-55785	136.65	0.923891	1.89723	1.36487e-06	4.13404e-05	Tested	205.42;319.84;145.19	75.85;103.22;101.74	Up	-0.0125586	-1.00874	0.948182	0.993542	Tested	83.6;96.6;98.39	75.85;103.22;101.74	No	0.93645	1.91381	9.73012e-07	9.482e-05	Tested	205.42;319.84;145.19	83.6;96.6;98.39	Up
EHI_176590	-	-	DS571581:1991-3067	1286.48	0.580532	1.4954	9.08036e-06	0.000229195	Tested	1497.65;1982.03;1610.53	924.29;1281.45;1042.64	Up	-0.00496881	-1.00345	0.969815	0.994562	Tested	1135.85;1115.59;988.25	924.29;1281.45;1042.64	No	0.585501	1.50056	7.5678e-06	0.000536351	Tested	1497.65;1982.03;1610.53	1135.85;1115.59;988.25	Up
EHI_043000	-	-	DS571292:28692-30263	251.311	0.655688	1.57537	1.56634e-05	0.000373456	Tested	341.66;420.58;275.87	201.83;212.32;197.89	Up	0.00101167	1.0007	0.994751	0.999099	Tested	191.22;233.38;187.05	201.83;212.32;197.89	No	0.654676	1.57426	1.59001e-05	0.000925053	Tested	341.66;420.58;275.87	191.22;233.38;187.05	Up
EHI_164820	-	-	DS571216:27013-30414	3867.49	0.291124	1.22359	0.00194203	0.0197782	Tested	4392.35;4720.43;4183.8	3985.12;3308.09;3466.76	Up	-0.000332417	-1.00023	0.997181	0.999204	Tested	3611.32;3580.13;3559.43	3985.12;3308.09;3466.76	No	0.291456	1.22388	0.00191461	0.0410655	Tested	4392.35;4720.43;4183.8	3611.32;3580.13;3559.43	Up
EHI_146120	-	-	DS571244:32045-32680	32.0707	1.97469	3.93044	1.97929e-20	2.83976e-18	Tested	57.64;86.47;86	6.43;3.36;6.53	Up	0.460862	1.37636	0.0317602	NA	Low_Counts	12.54;14.53;15.14	6.43;3.36;6.53	No	1.51383	2.85567	9.96786e-13	2.22027e-10	Tested	57.64;86.47;86	12.54;14.53;15.14	Up
EHI_056350	-	-	DS571313:743-1651	31.3619	0.987483	1.98272	2.80422e-06	7.8003e-05	Tested	44.02;58.76;69.25	18;16.78;21.47	Up	-0.0300551	-1.02105	0.887734	NA	Low_Counts	14.63;18.81;20.54	18;16.78;21.47	No	1.01754	2.02446	1.38822e-06	0.000125844	Tested	44.02;58.76;69.25	14.63;18.81;20.54	Up
EHI_009480	-	-	DS571184:32285-33154	33.8031	0.91913	1.89097	1.62711e-05	0.000385697	Tested	49.26;65.48;72.6	12.86;24.34;24.27	Up	-0.0822977	-1.0587	0.700852	NA	Low_Counts	10.45;17.95;27.03	12.86;24.34;24.27	No	1.00143	2.00198	2.66649e-06	0.000221149	Tested	49.26;65.48;72.6	10.45;17.95;27.03	Up
EHI_004520	-	-	DS571181:63364-63957	26.2599	1.40077	2.64043	5.259e-11	2.96608e-09	Tested	33.54;53.73;83.77	7.71;3.36;5.6	Up	0.454184	1.37001	0.0326205	NA	Low_Counts	15.67;10.26;22.71	7.71;3.36;5.6	No	0.94659	1.92731	9.83621e-06	0.000649857	Tested	33.54;53.73;83.77	15.67;10.26;22.71	Up
EHI_167690	-	-	DS571343:18406-19017	27.3376	0.98946	1.98544	3.98713e-06	0.000107969	Tested	44.02;64.64;41.32	12.86;16.78;10.27	Up	0.208976	1.15587	0.330405	NA	Low_Counts	11.49;27.36;17.3	12.86;16.78;10.27	No	0.780485	1.71771	0.000273486	0.00935131	Tested	44.02;64.64;41.32	11.49;27.36;17.3	Up
EHI_018950	-	-	DS571483:8572-9972	19.9692	0.762098	1.69596	0.000138211	0.002345	Tested	24.1;55.41;44.67	1.29;14.27;8.4	Up	0.0749012	1.05329	0.705795	NA	Low_Counts	2.09;11.11;18.38	1.29;14.27;8.4	No	0.687197	1.61015	0.000600215	0.0172985	Tested	24.1;55.41;44.67	2.09;11.11;18.38	Up
EHI_035520	-	-	DS571174:33602-34047	36.6678	0.417964	1.33604	0.0463845	0.197775	Tested	49.26;67.16;41.32	42.42;22.66;36.4	No	-0.27786	-1.2124	0.188626	NA	Low_Counts	20.9;23.94;25.95	42.42;22.66;36.4	No	0.695824	1.61981	0.000946806	0.0239652	Tested	49.26;67.16;41.32	20.9;23.94;25.95	Up
EHI_038440	-	-	DS572582:436-738	19.5692	0.729471	1.65803	0.00067682	0.00837373	Tested	28.3;40.3;30.16	12.86;10.91;14	Up	0.0278655	1.0195	0.896688	NA	Low_Counts	13.58;11.97;14.06	12.86;10.91;14	No	0.701606	1.62631	0.00107952	0.0260556	Tested	28.3;40.3;30.16	13.58;11.97;14.06	Up
EHI_048250	-	-	DS571256:34679-34936	30.9144	0.878814	1.83886	3.94951e-05	0.000815634	Tested	62.88;55.41;39.09	23.14;19.3;10.27	Up	0.182469	1.13482	0.39468	NA	Low_Counts	28.21;24.79;15.14	23.14;19.3;10.27	No	0.696345	1.62039	0.00111205	0.0265936	Tested	62.88;55.41;39.09	28.21;24.79;15.14	Up
EHI_057810	-	-	DS571314:25735-26874	34.1349	0.675944	1.59764	0.00156017	0.0165273	Tested	55.55;68.84;39.09	30.85;20.98;20.54	Up	-0.00414781	-1.00288	0.984554	NA	Low_Counts	36.57;19.66;15.14	30.85;20.98;20.54	No	0.680092	1.60224	0.00145758	0.0331291	Tested	55.55;68.84;39.09	36.57;19.66;15.14	Up
EHI_027350	-	-	DS571215:3083-4243	30.3465	0.227995	1.17121	0.274522	0.578918	Tested	40.87;38.62;42.44	29.57;31.89;33.6	No	-0.427668	-1.34506	0.0423346	NA	Low_Counts	13.58;23.08;19.46	29.57;31.89;33.6	No	0.655663	1.57534	0.00179564	0.0387779	Tested	40.87;38.62;42.44	13.58;23.08;19.46	Up
EHI_105370	-	-	DS571204:71498-72267	23.6673	0.909152	1.87794	1.49332e-05	0.000358135	Tested	28.3;48.69;60.31	2.57;13.43;10.27	Up	0.259582	1.19713	0.214197	NA	Low_Counts	6.27;24.79;18.38	2.57;13.43;10.27	No	0.64957	1.5687	0.00203876	0.0424697	Tested	28.3;48.69;60.31	6.27;24.79;18.38	Up
EHI_104460	-	-	DS571185:33355-34590	21.4021	0.3244	1.25214	0.130588	0.387921	Tested	37.73;28.54;26.8	24.42;20.14;17.74	No	-0.323653	-1.2515	0.131696	NA	Low_Counts	11.49;17.1;8.65	24.42;20.14;17.74	No	0.648053	1.56705	0.00253451	0.0493997	Tested	37.73;28.54;26.8	11.49;17.1;8.65	Up
EHI_121840	-	-	DS571276:28679-30838	784.369	-0.279935	-1.21414	0.030624	0.150145	Tested	882.45;858.79;658.95	1087.55;971.78;922.23	No	-0.74187	-1.67234	1.23538e-08	2.47899e-06	Tested	567.4;625.75;484.39	1087.55;971.78;922.23	Down	0.461936	1.37739	0.00040551	0.0124463	Tested	882.45;858.79;658.95	567.4;625.75;484.39	Up
EHI_096770	-	-	DS571163:114611-115222	67.0017	-0.442079	-1.35856	0.025573	0.13203	Tested	72.31;83.11;44.67	127.27;85.6;97.08	No	-1.14335	-2.20893	1.226e-08	2.47899e-06	Tested	31.35;36.76;24.87	127.27;85.6;97.08	Down	0.70127	1.62593	0.000511968	0.0151186	Tested	72.31;83.11;44.67	31.35;36.76;24.87	Up
EHI_073570	-	-	DS571171:56168-57385	395.158	-0.228241	-1.17141	0.0342802	0.161955	Tested	420.27;401.27;385.32	482.07;475.82;472.32	No	-0.591988	-1.50732	6.37655e-08	9.85956e-06	Tested	315.57;308.6;295.18	482.07;475.82;472.32	Down	0.363747	1.28676	0.000969929	0.0243921	Tested	420.27;401.27;385.32	315.57;308.6;295.18	Up
EHI_028940	-	-	DS571266:14699-15319	867.628	-0.170508	-1.12545	0.28205	0.586427	Tested	1034.42;967.93;834.3	1270.1;717.51;1280.67	No	-0.781895	-1.71939	8.86925e-07	0.000106786	Tested	524.56;622.33;556.84	1270.1;717.51;1280.67	Down	0.611387	1.52773	0.00012265	0.00505915	Tested	1034.42;967.93;834.3	524.56;622.33;556.84	Up
EHI_082060	-	-	DS571285:10023-12008	220.173	-0.138087	-1.10044	0.438264	0.721281	Tested	301.84;252.69;182.05	329.09;201.41;304.3	No	-0.78341	-1.72119	1.29423e-05	0.000984157	Tested	156.74;145.33;108.12	329.09;201.41;304.3	Down	0.645323	1.56409	0.000332906	0.0107392	Tested	301.84;252.69;182.05	156.74;145.33;108.12	Up
EHI_012600	-	-	DS571148:184676-185320	606.694	0.0571807	1.04043	0.602762	0.826285	Tested	679.13;695.09;694.69	753.32;615.13;619.8	No	-0.46149	-1.37696	3.37819e-05	0.00216935	Tested	447.24;489.83;466.01	753.32;615.13;619.8	Down	0.518671	1.43263	3.04222e-06	0.000244506	Tested	679.13;695.09;694.69	447.24;489.83;466.01	Up
EHI_056500	-	-	DS571313:27463-28098	281.163	-0.0230389	-1.0161	0.860921	0.945683	Tested	319.65;345.87;273.63	293.1;340.71;322.03	No	-0.525493	-1.43943	8.42041e-05	0.00460826	Tested	193.31;224.83;217.33	293.1;340.71;322.03	Down	0.502454	1.41662	0.000170364	0.00651058	Tested	319.65;345.87;273.63	193.31;224.83;217.33	Up
EHI_045390	-	-	DS571147:140115-141353	217.968	0.109358	1.07875	0.41742	0.706853	Tested	274.59;255.2;242.36	244.25;240.85;224.96	No	-0.49609	-1.41039	0.000323227	0.0129724	Tested	178.69;162.42;138.4	244.25;240.85;224.96	Down	0.605448	1.52145	1.05147e-05	0.000688845	Tested	274.59;255.2;242.36	178.69;162.42;138.4	Up
EHI_155490	-	-	DS571162:65622-67301	237.126	0.0888948	1.06356	0.612964	0.832141	Tested	304.98;345.03;214.44	345.81;251.76;207.22	No	-0.607177	-1.52328	0.000613543	0.0201528	Tested	149.43;184.65;130.83	345.81;251.76;207.22	Down	0.696072	1.62009	8.44217e-05	0.00367682	Tested	304.98;345.03;214.44	149.43;184.65;130.83	Up
EHI_064460	-	-	DS571196:22421-23605	131.169	-0.0027086	-1.00188	0.987847	0.994291	Tested	177.12;165.38;115.04	168.4;139.31;153.08	No	-0.613533	-1.53	0.000656256	0.0210237	Tested	76.28;114.55;71.36	168.4;139.31;153.08	Down	0.610824	1.52713	0.000690887	0.0190959	Tested	177.12;165.38;115.04	76.28;114.55;71.36	Up
EHI_106280	-	-	DS571236:31842-34925	1887.26	-0.0307288	-1.02153	0.74477	0.899134	Tested	2009.1;2117.19;1865.17	2240.66;1915.87;1978.87	No	-0.317974	-1.24658	0.000786636	0.0233501	Tested	1630.11;1642.18;1586.17	2240.66;1915.87;1978.87	Down	0.287245	1.22031	0.00242335	0.0480499	Tested	2009.1;2117.19;1865.17	1630.11;1642.18;1586.17	Up
EHI_199650	-	-	DS571319:16670-17068	268.933	0.36755	1.29016	0.00645655	0.0499071	Tested	385.68;367.7;309.37	293.1;234.13;275.36	Up	-0.463953	-1.37932	0.000799129	0.0234671	Tested	184.95;174.39;195.7	293.1;234.13;275.36	Down	0.831503	1.77954	1.2868e-09	2.18085e-07	Tested	385.68;367.7;309.37	184.95;174.39;195.7	Up
EHI_100340	-	-	DS571201:35130-36737	699.615	0.165262	1.12137	0.125916	0.380117	Tested	757.74;865.51;836.54	714.75;697.37;764.48	No	-0.362819	-1.28594	0.000897344	0.0256222	Tested	494.26;574.46;591.44	714.75;697.37;764.48	Down	0.528081	1.44201	1.22561e-06	0.000115118	Tested	757.74;865.51;836.54	494.26;574.46;591.44	Up
EHI_129950	-	-	DS571283:38260-40368	295.062	0.0213181	1.01489	0.858343	0.9445	Tested	342.71;339.15;298.2	312.38;325.61;326.7	No	-0.402014	-1.32135	0.000934037	0.026162	Tested	228.84;241.92;240.03	312.38;325.61;326.7	Down	0.423332	1.34102	0.000483064	0.0143739	Tested	342.71;339.15;298.2	228.84;241.92;240.03	Up
EHI_062530	-	-	DS571213:17287-19071	120.889	0.0549382	1.03881	0.751522	0.901076	Tested	175.02;144.39;110.57	165.83;126.72;120.41	No	-0.57712	-1.49187	0.00106102	0.0282834	Tested	80.46;88.9;75.69	165.83;126.72;120.41	Down	0.632058	1.54977	0.000329482	0.0107027	Tested	175.02;144.39;110.57	80.46;88.9;75.69	Up
EHI_054520	-	-	DS571225:9053-9577	1944.93	0.142896	1.10412	0.25494	0.560764	Tested	2240.72;2533.57;2080.73	1852.44;2455.47;1836.06	No	-0.405214	-1.32429	0.0012871	0.0317337	Tested	1625.93;1543.01;1336.41	1852.44;2455.47;1836.06	Down	0.548111	1.46217	1.31607e-05	0.000807883	Tested	2240.72;2533.57;2080.73	1625.93;1543.01;1336.41	Up
EHI_194870	-	-	DS571250:10537-12363	2723.61	0.30922	1.23904	0.00536607	0.0437961	Tested	3298.19;4000.99;2869.24	2676.46;2751.71;2648.14	Up	-0.338903	-1.26479	0.002358	0.0486692	Tested	2061.67;2110.64;2095.43	2676.46;2751.71;2648.14	Down	0.648123	1.56713	5.71149e-09	8.56283e-07	Tested	3298.19;4000.99;2869.24	2061.67;2110.64;2095.43	Up
EHI_130860	-	-	DS571170:24698-25675	644.173	2.00301	4.00835	3.37365e-46	3.94139e-43	Tested	848.92;975.48;1007.42	195.4;162.8;218.42	Up	1.7828	3.44094	7.85221e-37	1.41811e-33	Tested	668.76;775.35;945	195.4;162.8;218.42	Up	0.220207	1.1649	0.104131	0.451754	Tested	848.92;975.48;1007.42	668.76;775.35;945	No
EHI_127830	-	-	DS571270:8762-10828	8067.8	1.33633	2.52509	7.11839e-33	2.6461e-30	Tested	11842.89;11129.07;10175.81	4249.94;4274.84;3668.38	Up	1.07469	2.10626	7.94401e-22	9.56458e-19	Tested	10548.7;8511.79;8208.74	4249.94;4274.84;3668.38	Up	0.261647	1.19885	0.0190586	0.178741	Tested	11842.89;11129.07;10175.81	10548.7;8511.79;8208.74	No
EHI_074110	-	-	DS571232:37057-38529	17041.5	0.594043	1.50947	5.88798e-15	5.41033e-13	Tested	19216.92;19047.95;19457	13192.03;11960.99;12564.92	Up	0.599125	1.5148	3.45269e-15	2.49422e-12	Tested	19311.6;18559.75;20062.32	13192.03;11960.99;12564.92	Up	-0.00508206	-1.00353	0.946674	0.988775	Tested	19216.92;19047.95;19457	19311.6;18559.75;20062.32	No
EHI_096790	-	-	DS571163:116908-117699	2866.36	0.740234	1.67045	1.10033e-14	9.76483e-13	Tested	3674.44;3520.81;3020.02	2009.27;1927.62;2007.81	Up	0.660287	1.5804	5.59851e-12	2.24687e-09	Tested	3360.54;3233.06;3043.68	2009.27;1927.62;2007.81	Up	0.0799466	1.05698	0.401208	0.769829	Tested	3674.44;3520.81;3020.02	3360.54;3233.06;3043.68	No
EHI_064720	-	-	DS571196:73277-73899	235.726	1.06989	2.09928	2.36586e-12	1.57301e-10	Tested	231.62;357.62;325.01	132.41;123.36;126.01	Up	0.93939	1.91772	8.15927e-10	2.26702e-07	Tested	271.69;272.7;281.12	132.41;123.36;126.01	Up	0.130503	1.09468	0.379129	0.756318	Tested	231.62;357.62;325.01	271.69;272.7;281.12	No
EHI_095900	-	-	DS571239:29165-29494	381.54	1.02205	2.0308	1.78524e-12	1.21664e-10	Tested	440.18;461.72;609.81	181.26;256.79;224.96	Up	0.79184	1.73128	5.17546e-08	8.69477e-06	Tested	401.26;435.12;422.76	181.26;256.79;224.96	Up	0.23021	1.17301	0.106123	0.45386	Tested	440.18;461.72;609.81	401.26;435.12;422.76	No
EHI_115160	-	-	DS571775:1848-2777	196.49	1.16406	2.24087	2.52961e-14	2.11093e-12	Tested	308.12;282.07;241.24	102.84;115.81;101.74	Up	0.784517	1.72252	3.52955e-07	4.90336e-05	Tested	231.98;172.68;211.92	102.84;115.81;101.74	Up	0.379539	1.30093	0.0105308	0.124588	Tested	308.12;282.07;241.24	231.98;172.68;211.92	No
EHI_090410	-	-	DS571367:12618-13240	3324.45	1.00675	2.00938	6.84581e-12	4.30654e-10	Tested	4754.97;4436.69;4073.23	2227.81;1497.12;2191.7	Up	0.741445	1.67185	4.39935e-07	5.88536e-05	Tested	3511.01;2872.31;4355.22	2227.81;1497.12;2191.7	Up	0.265302	1.20189	0.0701074	0.375256	Tested	4754.97;4436.69;4073.23	3511.01;2872.31;4355.22	No
EHI_025260	-	-	DS571233:10440-11948	249.451	1.03482	2.04886	1.85696e-11	1.10045e-09	Tested	289.26;378.61;333.94	102.84;163.64;158.68	Up	0.78064	1.71789	4.52264e-07	5.90408e-05	Tested	267.51;272.7;277.88	102.84;163.64;158.68	Up	0.254179	1.19266	0.0920055	0.428254	Tested	289.26;378.61;333.94	267.51;272.7;277.88	No
EHI_178560	-	-	DS571154:37024-37760	2993.81	0.828096	1.77534	6.81737e-12	4.30654e-10	Tested	4005.62;4020.3;3355.08	1907.71;2395.05;1765.12	Up	0.588704	1.5039	1.09264e-06	0.000125535	Tested	3388.75;3205.71;2900.95	1907.71;2395.05;1765.12	Up	0.239392	1.18049	0.046684	0.298084	Tested	4005.62;4020.3;3355.08	3388.75;3205.71;2900.95	No
EHI_194050	-	-	DS571191:3191-4006	1085.62	0.383864	1.30483	9.47468e-05	0.00170867	Tested	1048.04;1205.5;1202.87	858.73;850.1;898.89	Up	0.478423	1.39322	1.09478e-06	0.000125535	Tested	1306.18;1172.01;1228.28	858.73;850.1;898.89	Up	-0.0945597	-1.06774	0.33147	0.718672	Tested	1048.04;1205.5;1202.87	1306.18;1172.01;1228.28	No
EHI_012940	-	-	DS571168:14177-17377	553.578	0.548658	1.46272	3.77607e-06	0.000102594	Tested	688.56;578.41;591.94	377.94;390.22;456.45	Up	0.577003	1.49175	1.13972e-06	0.000128645	Tested	605.02;614.64;679.02	377.94;390.22;456.45	Up	-0.0283448	-1.01984	0.808503	0.948177	Tested	688.56;578.41;591.94	605.02;614.64;679.02	No
EHI_049430	-	-	DS571152:29986-31038	3256.33	0.589416	1.50464	1.23793e-10	6.4896e-09	Tested	4169.12;3569.5;3775.02	2400.07;2405.12;2688.28	Up	0.436454	1.35327	1.93256e-06	0.00020233	Tested	3378.3;3415.14;3506.45	2400.07;2405.12;2688.28	Up	0.152962	1.11185	0.0936892	0.430255	Tested	4169.12;3569.5;3775.02	3378.3;3415.14;3506.45	No
EHI_110290	-	-	DS571151:41399-42304	224.134	1.19191	2.28455	4.79188e-12	3.06156e-10	Tested	330.13;377.77;263.58	91.27;125.88;124.15	Up	0.813614	1.75761	2.63221e-06	0.000256961	Tested	224.66;299.2;180.57	91.27;125.88;124.15	Up	0.378295	1.2998	0.0258807	0.216487	Tested	330.13;377.77;263.58	224.66;299.2;180.57	No
EHI_197870	-	-	DS571365:19998-22001	974.436	0.440379	1.35696	2.99453e-05	0.000649583	Tested	1173.81;949.46;1057.68	779.03;711.63;803.68	Up	0.489167	1.40363	3.47523e-06	0.00032604	Tested	1102.42;1120.71;1071.5	779.03;711.63;803.68	Up	-0.0487882	-1.0344	0.640621	0.896317	Tested	1173.81;949.46;1057.68	1102.42;1120.71;1071.5	No
EHI_137110	-	-	DS571287:30979-31151	760.365	0.780755	1.71803	9.10063e-13	6.41594e-11	Tested	918.09;1005.71;954.92	596.48;474.14;543.26	Up	0.507126	1.42122	3.86016e-06	0.00035751	Tested	829.68;772.79;748.21	596.48;474.14;543.26	Up	0.273629	1.20884	0.0112369	0.129974	Tested	918.09;1005.71;954.92	829.68;772.79;748.21	No
EHI_147010	-	-	DS571374:18711-20759	7748.92	0.625347	1.54258	4.26893e-13	3.0895e-11	Tested	9039.37;9886.63;9229.82	6142.22;5864.27;5903.95	Up	0.385543	1.30635	8.0222e-06	0.000689909	Tested	8556;7773.19;7344.83	6142.22;5864.27;5903.95	Up	0.239803	1.18083	0.00537605	0.0812241	Tested	9039.37;9886.63;9229.82	8556;7773.19;7344.83	No
EHI_165280	-	-	DS571217:43386-44888	330.064	0.321785	1.24988	0.0170416	0.0999757	Tested	361.57;340.83;283.69	250.68;287.84;227.76	No	0.5943	1.50974	9.21735e-06	0.000765358	Tested	427.38;418.88;371.94	250.68;287.84;227.76	Up	-0.272515	-1.20791	0.0400221	0.277838	Tested	361.57;340.83;283.69	427.38;418.88;371.94	No
EHI_163640	-	-	DS571246:27506-28801	1379.31	0.540218	1.45419	4.04821e-09	1.79925e-07	Tested	1536.43;1721.79;1553.57	1078.55;1113.61;1055.71	Up	0.401433	1.32082	1.28596e-05	0.000984157	Tested	1453.52;1381.45;1519.14	1078.55;1113.61;1055.71	Up	0.138785	1.10098	0.127619	0.493509	Tested	1536.43;1721.79;1553.57	1453.52;1381.45;1519.14	No
EHI_182810	-	-	DS571156:52120-55146	879.506	0.172632	1.12711	0.0915515	0.310281	Tested	890.84;838.65;829.83	685.18;778.77;785.02	No	0.436263	1.35309	1.81619e-05	0.00132527	Tested	1113.91;1022.41;970.95	685.18;778.77;785.02	Up	-0.263631	-1.2005	0.00927855	0.115767	Tested	890.84;838.65;829.83	1113.91;1022.41;970.95	No
EHI_072740	-	-	DS571557:4482-6239	2440.43	0.862275	1.8179	4.19365e-11	2.38164e-09	Tested	2646.31;3500.66;3380.77	1401.22;1623.84;1863.13	Up	0.559738	1.474	1.88244e-05	0.00134902	Tested	2266.48;2402.14;2879.33	1401.22;1623.84;1863.13	Up	0.302537	1.23331	0.0203001	0.18575	Tested	2646.31;3500.66;3380.77	2266.48;2402.14;2879.33	No
EHI_078690	-	-	DS571258:28001-29038	957.296	0.696567	1.62064	7.0918e-13	5.08744e-11	Tested	1210.49;1261.75;1094.53	725.03;724.22;693.54	Up	0.41591	1.33414	2.01004e-05	0.00142358	Tested	970.75;1008.73;926.62	725.03;724.22;693.54	Up	0.280658	1.21475	0.00345432	0.0601714	Tested	1210.49;1261.75;1094.53	970.75;1008.73;926.62	No
EHI_137110	-	-	DS571287:31199-31847	4638.83	0.717244	1.64404	3.38963e-12	2.20003e-10	Tested	5953.93;6274.32;5173.34	3634.17;3009.34;3607.71	Up	0.431491	1.34863	2.86993e-05	0.00191966	Tested	4818.23;4641.01;4637.42	3634.17;3009.34;3607.71	Up	0.285754	1.21905	0.00545591	0.0819543	Tested	5953.93;6274.32;5173.34	4818.23;4641.01;4637.42	No
EHI_152350	-	-	DS571145:249136-249852	410.417	0.490874	1.4053	0.000722486	0.0087924	Tested	454.85;464.24;414.36	320.09;328.96;252.03	Up	0.60525	1.52124	2.96768e-05	0.00196684	Tested	546.51;534.28;378.43	320.09;328.96;252.03	Up	-0.114377	-1.08251	0.425865	0.786594	Tested	454.85;464.24;414.36	546.51;534.28;378.43	No
EHI_112870	-	-	DS571411:11437-12873	1435.67	0.895009	1.85962	3.7383e-09	1.67059e-07	Tested	2214.52;2021.48;1412.84	929.43;931.5;868.09	Up	0.624966	1.54217	3.90326e-05	0.00245193	Tested	1820.29;1558.4;1164.49	929.43;931.5;868.09	Up	0.270043	1.20584	0.0744062	0.38673	Tested	2214.52;2021.48;1412.84	1820.29;1558.4;1164.49	No
EHI_064720	-	-	DS571196:73086-73233	51.6466	1.07628	2.1086	2.73539e-07	9.51914e-06	Tested	50.31;104.94;67.01	28.28;15.11;19.6	Up	0.862958	1.81876	3.8704e-05	0.00245193	Tested	52.25;58.13;69.2	28.28;15.11;19.6	Up	0.213326	1.15936	0.30301	0.691935	Tested	50.31;104.94;67.01	52.25;58.13;69.2	No
EHI_198840	-	-	DS571165:54577-56451	513.413	0.757286	1.69031	1.29204e-10	6.73015e-09	Tested	574.33;710.21;658.95	348.38;391.9;355.64	Up	0.4823	1.39697	4.67566e-05	0.00279149	Tested	491.12;558.22;531.97	348.38;391.9;355.64	Up	0.274987	1.20998	0.0178872	0.172755	Tested	574.33;710.21;658.95	491.12;558.22;531.97	No
EHI_050970	-	-	DS571149:153871-154859	491.554	0.336588	1.26277	0.00420064	0.0363983	Tested	515.64;522.16;498.12	341.95;431.34;413.51	Up	0.471477	1.38653	5.7378e-05	0.00334273	Tested	613.38;534.28;553.59	341.95;431.34;413.51	Up	-0.134888	-1.09801	0.24503	0.635944	Tested	515.64;522.16;498.12	613.38;534.28;553.59	No
EHI_137240	-	-	DS571287:37381-37973	39.6343	0.8246	1.77104	0.0001045	0.00184979	Tested	51.35;55.41;44.67	15.43;17.62;18.67	Up	0.841846	1.79234	7.44187e-05	0.00416745	Tested	56.43;70.1;27.03	15.43;17.62;18.67	Up	-0.0172461	-1.01203	0.93486	0.986608	Tested	51.35;55.41;44.67	56.43;70.1;27.03	No
EHI_118810	-	-	DS571180:69034-72246	7564.55	0.411325	1.32991	1.58076e-06	4.70088e-05	Tested	8724.96;8103.56;8468.11	6520.17;5990.99;6278.26	Up	0.338169	1.26415	7.94389e-05	0.00441436	Tested	8496.43;7369.7;8128.73	6520.17;5990.99;6278.26	Up	0.0731562	1.05202	0.3925	0.764983	Tested	8724.96;8103.56;8468.11	8496.43;7369.7;8128.73	No
EHI_176700	-	-	DS571581:3903-4799	6686.93	0.900978	1.86733	1.3236e-08	5.57958e-07	Tested	7226.26;9062.26;10256.22	3519.76;3725.17;5328.96	Up	0.619921	1.53679	9.24567e-05	0.0048399	Tested	6576.87;5612.12;8874.78	3519.76;3725.17;5328.96	Up	0.281056	1.21508	0.0761056	0.391603	Tested	7226.26;9062.26;10256.22	6576.87;5612.12;8874.78	No
EHI_005910	-	-	DS571227:13079-15693	10785.3	0.237334	1.17881	0.00253994	0.0246109	Tested	10763.41;11352.38;11427.82	9358.6;8899.62;10029.72	Up	0.30585	1.23615	9.98857e-05	0.00519118	Tested	11713.81;11579.86;11942.24	9358.6;8899.62;10029.72	Up	-0.0685154	-1.04864	0.383002	0.759084	Tested	10763.41;11352.38;11427.82	11713.81;11579.86;11942.24	No
EHI_096580	-	-	DS571163:72669-73187	1969.52	0.440534	1.35711	0.00235623	0.0231046	Tested	2140.1;1971.11;2211.4	1524.63;1145.5;1777.25	Up	0.560353	1.47463	0.000108891	0.00561879	Tested	2277.98;1893.5;2784.18	1524.63;1145.5;1777.25	Up	-0.119819	-1.0866	0.407169	0.774973	Tested	2140.1;1971.11;2211.4	2277.98;1893.5;2784.18	No
EHI_186350	-	-	DS571159:13553-17485	356.026	0.612374	1.52877	1.50637e-07	5.45092e-06	Tested	418.17;407.15;447.87	269.96;280.29;251.09	Up	0.452822	1.36871	0.000111012	0.0056876	Tested	393.94;357.33;378.43	269.96;280.29;251.09	Up	0.159553	1.11694	0.163013	0.551579	Tested	418.17;407.15;447.87	393.94;357.33;378.43	No
EHI_155630	-	-	DS571162:93450-94772	1099.42	0.583149	1.49812	8.40537e-07	2.68512e-05	Tested	1231.45;1202.14;1444.11	797.02;736.81;959.57	Up	0.457305	1.37297	0.000114145	0.00580692	Tested	1159.89;1256.64;1107.18	797.02;736.81;959.57	Up	0.125844	1.09115	0.284892	0.67322	Tested	1231.45;1202.14;1444.11	1159.89;1256.64;1107.18	No
EHI_088460	-	-	DS571439:12154-12922	1754.39	0.195175	1.14486	0.013983	0.0865657	Tested	1786.91;1809.93;1754.6	1591.48;1532.36;1529.89	No	0.303041	1.23374	0.000131293	0.00654112	Tested	1935.24;1886.66;1962.44	1591.48;1532.36;1529.89	Up	-0.107866	-1.07763	0.1716	0.56008	Tested	1786.91;1809.93;1754.6	1935.24;1886.66;1962.44	No
EHI_048190	-	-	DS571256:19000-20502	316.047	0.475162	1.39007	0.00118105	0.0130698	Tested	372.06;277.87;389.79	255.82;224.06;229.62	Up	0.541966	1.45596	0.000211835	0.00921866	Tested	361.55;316.3;417.36	255.82;224.06;229.62	Up	-0.0668046	-1.04739	0.644375	0.897233	Tested	372.06;277.87;389.79	361.55;316.3;417.36	No
EHI_088450	-	-	DS571439:9502-11486	641.124	0.425635	1.34316	0.0006843	0.00842802	Tested	773.46;725.32;598.64	492.35;510.23;511.52	Up	0.463296	1.37869	0.000216573	0.0093684	Tested	785.8;760.82;611.98	492.35;510.23;511.52	Up	-0.0376616	-1.02645	0.761865	0.93506	Tested	773.46;725.32;598.64	785.8;760.82;611.98	No
EHI_069940	-	-	DS571450:2219-2662	51.8069	1.32006	2.49676	9.56284e-11	5.14506e-09	Tested	79.65;94.86;81.53	16.71;15.94;28	Up	0.759486	1.69289	0.000218184	0.0093819	Tested	63.74;39.32;46.49	16.71;15.94;28	Up	0.560574	1.47486	0.00515879	0.0790795	Tested	79.65;94.86;81.53	63.74;39.32;46.49	No
EHI_153100	-	-	DS571145:385282-386703	283.993	0.872601	1.83096	5.57686e-09	2.44761e-07	Tested	343.76;466.75;312.72	194.11;187.98;174.55	Up	0.555995	1.47018	0.000220576	0.00942863	Tested	308.26;260.73;307.07	194.11;187.98;174.55	Up	0.316606	1.2454	0.0319264	0.24219	Tested	343.76;466.75;312.72	308.26;260.73;307.07	No
EHI_014350	-	-	DS571172:97563-98780	141.018	0.410329	1.32899	0.00962742	0.0661067	Tested	149.87;131.8;163.06	114.41;86.44;115.75	No	0.577176	1.49193	0.00025145	0.0105609	Tested	163.01;171.83;173	114.41;86.44;115.75	Up	-0.166847	-1.1226	0.282267	0.672385	Tested	149.87;131.8;163.06	163.01;171.83;173	No
EHI_065470	-	-	DS571192:2924-3397	270.096	0.530979	1.44491	0.00011976	0.00208038	Tested	318.61;287.1;317.19	187.69;188.82;229.62	Up	0.50071	1.41491	0.000288409	0.011771	Tested	284.22;272.7;344.91	187.69;188.82;229.62	Up	0.0302696	1.0212	0.823598	0.952256	Tested	318.61;287.1;317.19	284.22;272.7;344.91	No
EHI_015260	-	-	DS571202:23158-24066	305.727	0.465448	1.38075	0.000565258	0.00720044	Tested	340.61;307.25;367.45	226.25;235.81;241.76	Up	0.486649	1.40119	0.000309127	0.0125457	Tested	332.29;300.05;400.06	226.25;235.81;241.76	Up	-0.0212002	-1.0148	0.873349	0.966585	Tested	340.61;307.25;367.45	332.29;300.05;400.06	No
EHI_000440	-	-	DS571186:17026-18476	3024.7	0.100853	1.07241	0.273394	0.577476	Tested	2783.6;2838.3;3130.59	2488.77;2865.84;2771.36	No	0.330383	1.25735	0.000325191	0.0129724	Tested	3482.8;3288.63;3572.4	2488.77;2865.84;2771.36	Up	-0.22953	-1.17245	0.0124283	0.138416	Tested	2783.6;2838.3;3130.59	3482.8;3288.63;3572.4	No
EHI_148810	-	-	DS571146:166011-166934	963.64	0.376572	1.29825	7.67553e-05	0.00143969	Tested	974.68;1113.16;1082.25	822.73;821.57;764.48	Up	0.342527	1.26798	0.000324295	0.0129724	Tested	1038.67;1021.55;1033.66	822.73;821.57;764.48	Up	0.0340452	1.02388	0.718334	0.922743	Tested	974.68;1113.16;1082.25	1038.67;1021.55;1033.66	No
EHI_183150	-	-	DS571156:113348-115003	498.461	0.235486	1.1773	0.0492432	0.205232	Tested	530.31;490.26;478.02	470.5;393.58;392.97	No	0.424748	1.34234	0.000367298	0.014039	Tested	606.07;514.62;609.82	470.5;393.58;392.97	Up	-0.189262	-1.14018	0.110048	0.460761	Tested	530.31;490.26;478.02	606.07;514.62;609.82	No
EHI_051020	-	-	DS571149:167026-168457	1829.81	0.268723	1.20474	0.00173824	0.0181549	Tested	1911.63;2008.05;1861.82	1507.92;1563.41;1687.64	Up	0.302712	1.23346	0.000415577	0.0153955	Tested	1972.85;1948.21;2006.77	1507.92;1563.41;1687.64	Up	-0.0339896	-1.02384	0.690483	0.912288	Tested	1911.63;2008.05;1861.82	1972.85;1948.21;2006.77	No
EHI_075970	-	-	DS571350:7834-8865	314.056	0.50334	1.41749	2.63828e-05	0.000583132	Tested	331.18;360.98;386.44	239.11;254.27;241.76	Up	0.420351	1.33825	0.000463317	0.0168191	Tested	329.16;341.94;341.67	239.11;254.27;241.76	Up	0.0829889	1.05921	0.480335	0.824286	Tested	331.18;360.98;386.44	329.16;341.94;341.67	No
EHI_120360	-	-	DS571361:20853-21576	9364.39	0.506094	1.4202	3.41956e-06	9.38343e-05	Tested	10716.24;10837.77;10897.31	8139.92;6044.69;8080.71	Up	0.380794	1.30206	0.000476661	0.0170465	Tested	9706.48;9637.63;10218.75	8139.92;6044.69;8080.71	Up	0.125299	1.09073	0.249902	0.641381	Tested	10716.24;10837.77;10897.31	9706.48;9637.63;10218.75	No
EHI_031640	-	-	DS571602:6463-7821	4896.83	0.499538	1.41376	0.000771698	0.00921306	Tested	4180.65;5359.28;6879.92	3071.11;3788.11;4113.63	Up	0.519103	1.43306	0.000474818	0.0170465	Tested	4756.58;5612.12;6310.09	3071.11;3788.11;4113.63	Up	-0.0195652	-1.01365	0.895141	0.972737	Tested	4180.65;5359.28;6879.92	4756.58;5612.12;6310.09	No
EHI_170610	-	-	DS571310:5531-6625	691.618	0.538152	1.45211	1.54245e-08	6.43579e-07	Tested	792.32;832.77;828.72	555.35;533.73;567.53	Up	0.333865	1.26039	0.000482396	0.0171666	Tested	711.61;713.8;688.75	555.35;533.73;567.53	Up	0.204288	1.15212	0.029666	0.233309	Tested	792.32;832.77;828.72	711.61;713.8;688.75	No
EHI_016410	-	-	DS571247:23719-25033	596.438	0.626627	1.54395	8.80022e-10	4.30948e-08	Tested	715.81;767.29;706.98	451.22;459.88;468.58	Up	0.358537	1.28212	0.000495754	0.0173011	Tested	603.98;630.88;563.32	451.22;459.88;468.58	Up	0.26809	1.20421	0.00787067	0.103938	Tested	715.81;767.29;706.98	603.98;630.88;563.32	No
EHI_104500	-	-	DS571185:38251-39561	652.032	0.493821	1.40817	2.25764e-05	0.000507225	Tested	721.05;812.62;700.28	543.78;525.33;473.25	Up	0.406129	1.32513	0.000500462	0.0173814	Tested	735.64;745.43;610.9	543.78;525.33;473.25	Up	0.0876925	1.06267	0.447517	0.803061	Tested	721.05;812.62;700.28	735.64;745.43;610.9	No
EHI_006020	-	-	DS571227:31494-31607	197.343	0.445361	1.36165	0.00278161	0.0264512	Tested	217.99;185.53;242.36	141.41;140.14;167.08	Up	0.514554	1.42855	0.000534351	0.0183817	Tested	223.62;206.02;251.93	141.41;140.14;167.08	Up	-0.0691936	-1.04913	0.636336	0.894432	Tested	217.99;185.53;242.36	223.62;206.02;251.93	No
EHI_049440	-	-	DS571152:31993-32343	389.225	0.412384	1.33088	0.000732198	0.00887098	Tested	426.55;448.29;404.31	322.67;284.49;329.5	Up	0.418966	1.33697	0.000597767	0.0200572	Tested	479.63;408.62;398.98	322.67;284.49;329.5	Up	-0.0065819	-1.00457	0.95642	0.989285	Tested	426.55;448.29;404.31	479.63;408.62;398.98	No
EHI_040810	-	-	DS571578:860-1804	154.858	0.340931	1.26657	0.0683482	0.254416	Tested	147.77;150.27;163.06	68.13;145.18;117.61	No	0.636284	1.55432	0.000641347	0.0208214	Tested	198.54;249.62;153.54	68.13;145.18;117.61	Up	-0.295352	-1.22718	0.111224	0.462466	Tested	147.77;150.27;163.06	198.54;249.62;153.54	No
EHI_105340	-	-	DS571204:54000-55178	983.349	0.423669	1.34133	0.000235852	0.00363149	Tested	1101.49;1107.28;1064.38	773.88;715.83;890.49	Up	0.392987	1.31311	0.000649566	0.0209485	Tested	1084.65;1182.26;929.86	773.88;715.83;890.49	Up	0.0306829	1.0215	0.788755	0.942829	Tested	1101.49;1107.28;1064.38	1084.65;1182.26;929.86	No
EHI_170180	-	-	DS571207:61020-67694	1506.19	0.240392	1.18131	0.0104917	0.0705021	Tested	1647.52;1516.11;1513.36	1381.94;1196.69;1348.81	No	0.318977	1.24745	0.000673875	0.0211655	Tested	1672.95;1694.32;1584.01	1381.94;1196.69;1348.81	Up	-0.0785858	-1.05598	0.400289	0.769012	Tested	1647.52;1516.11;1513.36	1672.95;1694.32;1584.01	No
EHI_155380	-	-	DS571162:41573-41924	236.831	0.172978	1.12738	0.223281	0.522447	Tested	229.52;230.86;217.79	192.83;227.42;169.88	No	0.477634	1.39246	0.000693838	0.0212385	Tested	318.71;259.02;285.45	192.83;227.42;169.88	Up	-0.304656	-1.23512	0.0294575	0.232531	Tested	229.52;230.86;217.79	318.71;259.02;285.45	No
EHI_042960	-	-	DS571292:20300-21085	161.953	0.543391	1.45739	0.000236238	0.00363149	Tested	169.78;211.55;175.35	125.98;118.33;116.68	Up	0.501989	1.41617	0.000691229	0.0212385	Tested	180.78;187.21;171.92	125.98;118.33;116.68	Up	0.0414016	1.02911	0.774656	0.938974	Tested	169.78;211.55;175.35	180.78;187.21;171.92	No
EHI_151420	-	-	DS571145:59845-62013	496.247	0.410107	1.32878	0.000404735	0.00552575	Tested	546.03;527.2;567.37	444.79;374.28;388.31	Up	0.393485	1.31356	0.000691019	0.0212385	Tested	571.58;563.35;483.31	444.79;374.28;388.31	Up	0.0166217	1.01159	0.884672	0.969328	Tested	546.03;527.2;567.37	571.58;563.35;483.31	No
EHI_098520	-	-	DS571169:91359-92210	1070.61	0.482394	1.39706	3.98237e-05	0.000817113	Tested	1074.24;1307.92;1279.93	826.59;764.5;953.97	Up	0.394123	1.31414	0.000796577	0.0234671	Tested	1065.84;1110.46;1252.07	826.59;764.5;953.97	Up	0.0882709	1.0631	0.449734	0.805081	Tested	1074.24;1307.92;1279.93	1065.84;1110.46;1252.07	No
EHI_028540	-	-	DS571588:1156-1572	82.3136	0.788072	1.72677	1.88677e-05	0.000437111	Tested	101.66;122.57;91.58	46.28;55.39;50.41	Up	0.616569	1.53322	0.000853845	0.0247718	Tested	75.24;86.34;111.37	46.28;55.39;50.41	Up	0.171503	1.12623	0.342391	0.727572	Tested	101.66;122.57;91.58	75.24;86.34;111.37	No
EHI_123230	-	-	DS571488:3581-4147	186.593	0.20543	1.15303	0.185252	0.470807	Tested	190.74;159.5;186.52	172.26;151.05;130.68	No	0.512559	1.42658	0.000862495	0.0249226	Tested	257.06;191.49;240.03	172.26;151.05;130.68	Up	-0.307129	-1.23724	0.0443997	0.290874	Tested	190.74;159.5;186.52	257.06;191.49;240.03	No
EHI_073670	-	-	DS571171:100756-101892	793.281	0.542823	1.45682	8.65905e-08	3.27841e-06	Tested	884.55;974.64;962.74	596.48;664.64;628.2	Up	0.337572	1.26363	0.000915386	0.0260344	Tested	769.08;789.89;869.31	596.48;664.64;628.2	Up	0.205252	1.15289	0.0410262	0.280395	Tested	884.55;974.64;962.74	769.08;789.89;869.31	No
EHI_181250	-	-	DS571288:35165-35834	7165.11	0.284415	1.21792	0.000657764	0.00817507	Tested	7189.58;8006.18;7761.13	6124.23;6352.68;6220.38	Up	0.276605	1.21134	0.000922652	0.0261382	Tested	7493.29;7214.12;8124.4	6124.23;6352.68;6220.38	Up	0.00780943	1.00543	0.925376	0.984179	Tested	7189.58;8006.18;7761.13	7493.29;7214.12;8124.4	No
EHI_010630	-	-	DS571182:58563-60098	244.223	0.194989	1.14472	0.140885	0.404901	Tested	232.67;236.74;247.95	221.11;211.48;184.82	No	0.434606	1.35154	0.000934358	0.026162	Tested	313.48;267.57;282.2	221.11;211.48;184.82	Up	-0.239617	-1.18068	0.0657376	0.362697	Tested	232.67;236.74;247.95	313.48;267.57;282.2	No
EHI_054680	-	-	DS571225:19262-19996	61.7061	1.09431	2.13511	1.20155e-07	4.46651e-06	Tested	120.52;99.06;63.66	41.14;27.69;15.87	Up	0.685254	1.60799	0.000957462	0.0265008	Tested	62.7;59.84;64.87	41.14;27.69;15.87	Up	0.409055	1.32782	0.0457498	0.293651	Tested	120.52;99.06;63.66	62.7;59.84;64.87	No
EHI_105330	-	-	DS571204:51813-53253	1039.83	0.337961	1.26397	0.00185795	0.0190405	Tested	1251.36;1049.36;1050.98	865.16;918.91;820.49	Up	0.358037	1.28168	0.000972747	0.0266242	Tested	1236.17;1064.29;1101.78	865.16;918.91;820.49	Up	-0.0200758	-1.01401	0.852453	0.962844	Tested	1251.36;1049.36;1050.98	1236.17;1064.29;1101.78	No
EHI_118830	-	-	DS571180:74865-76544	89.5029	0.149457	1.10915	0.437912	0.721281	Tested	104.8;71.36;59.19	64.28;83.92;54.14	No	0.629087	1.54659	0.000997156	0.0270964	Tested	112.85;143.62;111.37	64.28;83.92;54.14	Up	-0.47963	-1.39439	0.011801	0.134695	Tested	104.8;71.36;59.19	112.85;143.62;111.37	No
EHI_015330	-	-	DS571202:32486-34555	673.09	0.320192	1.2485	0.00572356	0.0457997	Tested	713.72;733.71;692.46	574.63;605.06;502.19	Up	0.378984	1.30043	0.00105819	0.0282834	Tested	810.88;775.35;649.82	574.63;605.06;502.19	Up	-0.0587921	-1.04159	0.608962	0.881557	Tested	713.72;733.71;692.46	810.88;775.35;649.82	No
EHI_111610	-	-	DS571273:17247-18863	3150.12	0.410027	1.32871	0.000439407	0.00591031	Tested	3626.23;3681.99;3137.29	2946.42;2402.6;2325.18	Up	0.382099	1.30324	0.00105446	0.0282834	Tested	3818.22;3068.93;3344.26	2946.42;2402.6;2325.18	Up	0.0279281	1.01955	0.81044	0.948177	Tested	3626.23;3681.99;3137.29	3818.22;3068.93;3344.26	No
EHI_085690	-	-	DS571522:2922-3735	45.8126	0.720483	1.64773	0.000450753	0.0060273	Tested	45.07;72.2;53.61	23.14;27.69;26.14	Up	0.672825	1.59419	0.0010581	0.0282834	Tested	49.11;46.16;69.2	23.14;27.69;26.14	Up	0.0476583	1.03359	0.814138	0.949941	Tested	45.07;72.2;53.61	49.11;46.16;69.2	No
EHI_087660	-	-	DS571173:47984-50599	874.353	0.169963	1.12503	0.143369	0.409097	Tested	859.4;802.55;919.18	741.75;702.4;825.15	No	0.378281	1.29979	0.00108778	0.0286869	Tested	962.39;907;1149.35	741.75;702.4;825.15	Up	-0.208318	-1.15534	0.0711496	0.377849	Tested	859.4;802.55;919.18	962.39;907;1149.35	No
EHI_087790	-	-	DS571173:75760-76956	547.907	0.209003	1.15589	0.0497431	0.206497	Tested	541.84;583.44;537.21	493.64;443.93;489.12	No	0.345541	1.27063	0.00112513	0.029449	Tested	602.93;588.14;650.9	493.64;443.93;489.12	Up	-0.136538	-1.09926	0.194824	0.586427	Tested	541.84;583.44;537.21	602.93;588.14;650.9	No
EHI_098220	-	-	DS571169:13885-14626	635.56	0.582024	1.49695	2.07308e-08	8.37938e-07	Tested	788.13;790.8;722.62	461.5;519.46;513.39	Up	0.338512	1.26445	0.00118737	0.0304551	Tested	670.85;644.56;608.74	461.5;519.46;513.39	Up	0.243512	1.18387	0.017696	0.172143	Tested	788.13;790.8;722.62	670.85;644.56;608.74	No
EHI_127140	-	-	DS571166:46419-47780	431.706	0.291547	1.22395	0.0428144	0.18716	Tested	383.58;435.69;502.59	336.81;290.36;420.04	No	0.464971	1.38029	0.00120054	0.0304551	Tested	465;484.7;566.57	336.81;290.36;420.04	Up	-0.173424	-1.12773	0.224606	0.618301	Tested	383.58;435.69;502.59	465;484.7;566.57	No
EHI_040350	-	-	DS571224:23693-33383	321.704	0.389809	1.31022	0.0024346	0.0237309	Tested	369.96;311.45;367.45	295.67;247.56;235.22	Up	0.416223	1.33443	0.00119548	0.0304551	Tested	356.33;362.46;349.24	295.67;247.56;235.22	Up	-0.0264136	-1.01848	0.834984	0.956176	Tested	369.96;311.45;367.45	356.33;362.46;349.24	No
EHI_009900	-	-	DS571200:22979-24145	1271.76	0.479823	1.39457	2.90382e-08	1.12547e-06	Tested	1502.89;1505.2;1440.76	1027.13;1069.13;1046.38	Up	0.280775	1.21485	0.00122029	0.0307156	Tested	1352.16;1244.67;1257.48	1027.13;1069.13;1046.38	Up	0.199048	1.14794	0.0204475	0.186661	Tested	1502.89;1505.2;1440.76	1352.16;1244.67;1257.48	No
EHI_156210	-	-	DS571257:3325-5167	1592.13	0.3211	1.24928	0.000260789	0.00394544	Tested	1727.18;1663.02;1792.58	1366.51;1292.35;1446.82	Up	0.283529	1.21717	0.00126912	0.0316141	Tested	1654.15;1738.77;1647.8	1366.51;1292.35;1446.82	Up	0.0375704	1.02638	0.667507	0.905653	Tested	1727.18;1663.02;1792.58	1654.15;1738.77;1647.8	No
EHI_171270	-	-	DS571305:6735-7084	114.865	0.406141	1.32514	0.0135581	0.0850943	Tested	110.04;125.08;132.91	75.85;88.12;95.21	No	0.527754	1.44168	0.00127713	0.0317044	Tested	118.08;143.62;144.89	75.85;88.12;95.21	Up	-0.121613	-1.08795	0.450649	0.805239	Tested	110.04;125.08;132.91	118.08;143.62;144.89	No
EHI_144490	-	-	DS571638:3494-5332	633.853	0.770711	1.70611	4.86459e-07	1.60414e-05	Tested	622.54;977.16;846.59	358.66;490.93;452.71	Up	0.49366	1.40801	0.00129711	0.0318719	Tested	547.55;683.03;725.51	358.66;490.93;452.71	Up	0.27705	1.21172	0.0690665	0.373055	Tested	622.54;977.16;846.59	547.55;683.03;725.51	No
EHI_148860	-	-	DS571146:171211-172572	533.47	0.286705	1.21985	0.0165352	0.0974245	Tested	542.89;560.78;565.14	366.37;499.32;471.38	No	0.383689	1.30467	0.00130575	0.0319754	Tested	600.84;605.24;589.27	366.37;499.32;471.38	Up	-0.0969837	-1.06954	0.413056	0.781008	Tested	542.89;560.78;565.14	600.84;605.24;589.27	No
EHI_111200	-	-	DS571279:33364-33621	309.824	0.86241	1.81807	1.15547e-09	5.55849e-08	Tested	349;468.43;432.23	176.12;223.22;229.62	Up	0.457445	1.37311	0.001358	0.0329202	Tested	285.27;328.26;296.26	176.12;223.22;229.62	Up	0.404965	1.32406	0.0037791	0.0643272	Tested	349;468.43;432.23	285.27;328.26;296.26	No
EHI_011950	-	-	DS571148:36444-37373	4614.26	0.116004	1.08373	0.146163	0.413258	Tested	4339.95;4641.52;4748.93	4120.1;4110.36;4400.19	No	0.254598	1.193	0.00140964	0.0335377	Tested	4939.45;5220.6;5007.2	4120.1;4110.36;4400.19	Up	-0.138594	-1.10083	0.0818937	0.404334	Tested	4339.95;4641.52;4748.93	4939.45;5220.6;5007.2	No
EHI_051810	-	-	DS571176:51713-53152	1489.66	0.0851959	1.06083	0.351472	0.649275	Tested	1557.39;1371.72;1394.97	1371.65;1283.12;1409.48	No	0.2906	1.22315	0.0014296	0.0337499	Tested	1654.15;1708;1656.45	1371.65;1283.12;1409.48	Up	-0.205404	-1.15301	0.0239494	0.205905	Tested	1557.39;1371.72;1394.97	1654.15;1708;1656.45	No
EHI_110140	-	-	DS571151:6617-7216	158.668	0.594831	1.5103	0.000210449	0.00330677	Tested	164.54;209.03;188.75	88.7;136.79;113.88	Up	0.512799	1.42682	0.00142546	0.0337499	Tested	181.82;181.23;163.27	88.7;136.79;113.88	Up	0.0820316	1.05851	0.603315	0.879477	Tested	164.54;209.03;188.75	181.82;181.23;163.27	No
EHI_165100	-	-	DS571217:6630-7298	584.572	0.724828	1.6527	1.76233e-07	6.29359e-06	Tested	649.79;801.71;771.76	353.52;402.81;498.45	Up	0.442518	1.35897	0.00147871	0.0346825	Tested	503.66;627.46;651.98	353.52;402.81;498.45	Up	0.28231	1.21614	0.0405039	0.279194	Tested	649.79;801.71;771.76	503.66;627.46;651.98	No
EHI_148450	-	-	DS571146:79504-80400	305.694	0.358526	1.28212	0.00902708	0.0633677	Tested	302.88;330.76;344	253.25;213.99;271.63	No	0.429733	1.34698	0.00171549	0.0390936	Tested	322.89;312.88;398.98	253.25;213.99;271.63	Up	-0.0712071	-1.0506	0.599589	0.878017	Tested	302.88;330.76;344	322.89;312.88;398.98	No
EHI_168390	-	-	DS571263:35935-36888	490.199	0.409294	1.32804	0.00171214	0.0179742	Tested	472.67;558.26;587.47	326.52;422.95;425.64	Up	0.40896	1.32773	0.00172394	0.0391627	Tested	590.39;524.03;503.86	326.52;422.95;425.64	Up	0.000333467	1.00023	0.997943	0.999369	Tested	472.67;558.26;587.47	590.39;524.03;503.86	No
EHI_148400	-	-	DS571146:68553-68960	542.983	0.377647	1.29922	0.00180817	0.0186237	Tested	611.01;579.25;587.47	381.8;516.1;431.25	Up	0.378667	1.30014	0.00175299	0.0396979	Tested	600.84;553.09;626.04	381.8;516.1;431.25	Up	-0.0010199	-1.00071	0.993215	0.999369	Tested	611.01;579.25;587.47	600.84;553.09;626.04	No
EHI_177510	-	-	DS571175:69298-70197	255.597	0.250935	1.18998	0.0593671	0.233415	Tested	287.16;251.01;241.24	192.83;228.26;217.49	No	0.413734	1.33213	0.00177527	0.0400767	Tested	281.09;318.01;283.28	192.83;228.26;217.49	Up	-0.162799	-1.11946	0.214225	0.606647	Tested	287.16;251.01;241.24	281.09;318.01;283.28	No
EHI_118240	-	-	DS571183:73621-74709	469.683	0.729993	1.65863	3.40504e-09	1.55567e-07	Tested	560.7;646.4;596.41	327.81;394.42;309.9	Up	0.388355	1.3089	0.00178702	0.0402164	Tested	433.65;502.65;455.2	327.81;394.42;309.9	Up	0.341638	1.26719	0.00515296	0.0790795	Tested	560.7;646.4;596.41	433.65;502.65;455.2	No
EHI_053460	-	-	DS571370:7604-9062	246.056	0.447536	1.36371	0.000486469	0.00637555	Tested	288.21;262.76;278.1	190.26;188.82;207.22	Up	0.400651	1.3201	0.00181722	0.0403927	Tested	247.65;269.28;282.2	190.26;188.82;207.22	Up	0.0468853	1.03303	0.709834	0.91792	Tested	288.21;262.76;278.1	247.65;269.28;282.2	No
EHI_174140	-	-	DS571220:25026-28721	2379.88	0.233962	1.17606	0.00482686	0.040362	Tested	2540.46;2587.3;2352.13	2119.83;2144.13;2056.35	Up	0.258888	1.19656	0.00180878	0.0403927	Tested	2648.93;2464.55;2505.22	2119.83;2144.13;2056.35	Up	-0.0249266	-1.01743	0.763099	0.935886	Tested	2540.46;2587.3;2352.13	2648.93;2464.55;2505.22	No
EHI_011900	-	-	DS571148:27496-27948	1124.71	0.350083	1.27463	0.00634063	0.0493555	Tested	1044.9;1217.26;1352.53	802.17;1015.42;939.03	Up	0.399257	1.31883	0.00184256	0.0408303	Tested	1125.4;1443.85;1181.79	802.17;1015.42;939.03	Up	-0.049174	-1.03467	0.700309	0.915444	Tested	1044.9;1217.26;1352.53	1125.4;1443.85;1181.79	No
EHI_087700	-	-	DS571173:57570-58427	211.247	0.68628	1.60913	6.12503e-07	1.99564e-05	Tested	285.07;238.41;268.05	151.69;146.86;162.42	Up	0.431143	1.3483	0.00188	0.0415325	Tested	235.11;206.02;207.6	151.69;146.86;162.42	Up	0.255137	1.19345	0.058746	0.343316	Tested	285.07;238.41;268.05	235.11;206.02;207.6	No
EHI_042890	-	-	DS571292:12555-14528	1993.07	0.0335525	1.02353	0.695469	0.873162	Tested	1915.82;1961.04;1803.75	1780.45;1926.78;1836.06	No	0.264511	1.20123	0.00196169	0.0428023	Tested	2295.74;2290.16;2127.87	1780.45;1926.78;1836.06	Up	-0.230959	-1.17361	0.00681966	0.0963316	Tested	1915.82;1961.04;1803.75	2295.74;2290.16;2127.87	No
EHI_042740	-	-	DS571561:8390-9241	198.549	0.723522	1.65121	1.34775e-05	0.000328033	Tested	246.29;284.59;220.02	131.12;170.36;103.61	Up	0.513221	1.42723	0.00209068	0.0442905	Tested	242.43;206.87;181.65	131.12;170.36;103.61	Up	0.210302	1.15693	0.200546	0.593568	Tested	246.29;284.59;220.02	242.43;206.87;181.65	No
EHI_138000	-	-	DS571187:74874-76397	1140.75	0.0535523	1.03782	0.567077	0.806812	Tested	1056.43;1044.32;1163.78	1047.7;1104.38;984.77	No	0.28623	1.21945	0.00211693	0.0445852	Tested	1302;1295.1;1268.29	1047.7;1104.38;984.77	Up	-0.232678	-1.17501	0.0123392	0.138067	Tested	1056.43;1044.32;1163.78	1302;1295.1;1268.29	No
EHI_172170	-	-	DS571471:11524-12340	886.65	0.121098	1.08756	0.266516	0.571765	Tested	888.74;771.49;928.12	813.74;721.7;828.89	No	0.332745	1.25941	0.00218295	0.0457091	Tested	1077.34;954.02;995.82	813.74;721.7;828.89	Up	-0.211647	-1.15801	0.0506814	0.312398	Tested	888.74;771.49;928.12	1077.34;954.02;995.82	No
EHI_155300	-	-	DS571162:32850-34277	86.8281	0.471916	1.38695	0.00897622	0.0631191	Tested	96.42;92.34;99.4	62.99;64.62;59.74	No	0.546207	1.46024	0.00243998	0.0496519	Tested	109.72;120.53;75.69	62.99;64.62;59.74	Up	-0.0742904	-1.05284	0.675556	0.907885	Tested	96.42;92.34;99.4	109.72;120.53;75.69	No
EHI_047740	-	-	DS571341:15119-16558	646.941	-0.15012	-1.10966	0.143706	0.409917	Tested	674.94;631.29;632.15	719.89;694.85;750.48	No	-0.311197	-1.24074	0.00254512	0.0515013	Tested	527.7;613.79;577.38	719.89;694.85;750.48	No	0.161076	1.11812	0.119497	0.47895	Tested	674.94;631.29;632.15	527.7;613.79;577.38	No
EHI_200080	-	-	DS571332:23551-24507	3961.76	-0.0366686	-1.02574	0.773655	0.909438	Tested	4731.92;4313.28;3716.95	4670.3;4449.39;4009.09	No	-0.384989	-1.30585	0.00255373	0.0515312	Tested	3946.75;3041.57;2776.61	4670.3;4449.39;4009.09	No	0.34832	1.27308	0.00634341	0.0924359	Tested	4731.92;4313.28;3716.95	3946.75;3041.57;2776.61	No
EHI_199160	-	-	DS571165:119428-119700	147.55	-0.485332	-1.39991	0.00176434	0.0183339	Tested	128.91;143.55;104.99	212.11;176.23;177.35	Down	-0.46674	-1.38198	0.00260699	0.0524594	Tested	120.17;131.65;132.99	212.11;176.23;177.35	No	-0.0185914	-1.01297	0.905944	0.976207	Tested	128.91;143.55;104.99	120.17;131.65;132.99	No
EHI_111850	-	-	DS571273:38213-39442	538.756	-0.241223	-1.18199	0.0656401	0.247376	Tested	611.01;444.93;512.64	637.62;564.78;686.07	No	-0.394948	-1.3149	0.002644	0.0530563	Tested	493.21;416.31;482.23	637.62;564.78;686.07	No	0.153725	1.11244	0.243545	0.634697	Tested	611.01;444.93;512.64	493.21;416.31;482.23	No
EHI_152730	-	-	DS571145:315992-316967	477.92	-0.374432	-1.29633	0.00454344	0.0386239	Tested	456.95;421.42;417.71	546.35;661.28;521.79	Down	-0.396441	-1.31626	0.00266587	0.053347	Tested	404.39;371.86;499.53	546.35;661.28;521.79	No	0.0220094	1.01537	0.868363	0.965527	Tested	456.95;421.42;417.71	404.39;371.86;499.53	No
EHI_017760	-	-	DS571240:45450-48503	413.016	0.460611	1.37612	0.000847928	0.0100063	Tested	472.67;504.53;418.83	321.38;267.7;384.57	Up	0.414686	1.33301	0.0026803	0.0534874	Tested	473.36;471.88;402.22	321.38;267.7;384.57	No	0.045925	1.03234	0.737138	0.929891	Tested	472.67;504.53;418.83	473.36;471.88;402.22	No
EHI_148150	-	-	DS571146:24670-25545	1415.08	0.15561	1.11389	0.0962772	0.320323	Tested	1291.19;1445.6;1526.76	1246.96;1306.62;1250.8	No	0.279714	1.21395	0.00273829	0.0541955	Tested	1605.03;1512.24;1550.49	1246.96;1306.62;1250.8	No	-0.124105	-1.08983	0.182493	0.574566	Tested	1291.19;1445.6;1526.76	1605.03;1512.24;1550.49	No
EHI_012460	-	-	DS571148:142316-142915	152.555	-0.283303	-1.21698	0.0578857	0.229578	Tested	150.92;143.55;145.19	174.83;193.01;182.95	No	-0.450382	-1.3664	0.00273453	0.0541955	Tested	140.02;137.63;104.88	174.83;193.01;182.95	No	0.167079	1.12278	0.270699	0.660889	Tested	150.92;143.55;145.19	140.02;137.63;104.88	No
EHI_108620	-	-	DS571346:2317-4317	2352.45	-0.226369	-1.16989	0.0275714	0.139098	Tested	2186.22;2556.24;2034.94	2511.91;2874.23;2624.81	No	-0.308101	-1.23808	0.00272498	0.0541955	Tested	2177.66;2147.4;2058.67	2511.91;2874.23;2624.81	No	0.0817323	1.05829	0.427243	0.786872	Tested	2186.22;2556.24;2034.94	2177.66;2147.4;2058.67	No
EHI_174940	-	-	DS571189:46843-48813	3511.51	-0.557454	-1.47167	2.99362e-05	0.000649583	Tested	2786.75;2586.46;3231.11	4453.05;3579.99;5235.62	Down	-0.399404	-1.31896	0.00277229	0.0547187	Tested	2921.66;3085.17;3723.77	4453.05;3579.99;5235.62	No	-0.15805	-1.11578	0.237033	0.628886	Tested	2786.75;2586.46;3231.11	2921.66;3085.17;3723.77	No
EHI_125920	-	-	DS571160:69501-70129	359.194	-0.475472	-1.39037	0.000401889	0.00550527	Tested	298.69;321.52;299.32	532.21;377.64;427.51	Down	-0.400319	-1.3198	0.00282657	0.055638	Tested	298.85;334.25;342.75	532.21;377.64;427.51	No	-0.0751533	-1.05347	0.578965	0.868845	Tested	298.69;321.52;299.32	298.85;334.25;342.75	No
EHI_103260	-	-	DS571158:14212-14813	328.754	-0.425717	-1.34324	0.012869	0.081901	Tested	275.64;284.59;318.31	456.36;448.97;362.17	No	-0.511325	-1.42536	0.00283456	0.0556437	Tested	180.78;373.57;258.42	456.36;448.97;362.17	No	0.0856084	1.06114	0.61853	0.885087	Tested	275.64;284.59;318.31	180.78;373.57;258.42	No
EHI_114950	-	-	DS571338:24174-26048	80.791	1.09496	2.13607	2.99599e-09	1.37647e-07	Tested	117.38;129.28;119.51	37.28;52.87;42	Up	0.557128	1.47134	0.00285668	0.0559259	Tested	62.7;70.95;95.15	37.28;52.87;42	No	0.537834	1.45179	0.00296409	0.0540892	Tested	117.38;129.28;119.51	62.7;70.95;95.15	No
EHI_073380	-	-	DS571171:17880-18446	962.213	0.917193	1.88844	4.65457e-09	2.05757e-07	Tested	950.58;1731.86;1321.26	574.63;568.13;739.28	Up	0.467507	1.38272	0.00287602	0.056001	Tested	870.44;919.82;983.92	574.63;568.13;739.28	No	0.449686	1.36574	0.00395795	0.0660731	Tested	950.58;1731.86;1321.26	870.44;919.82;983.92	No
EHI_068000	-	-	DS571150:45312-46319	557.053	-0.422232	-1.34	3.69191e-05	0.000770216	Tested	465.33;491.1;493.66	646.62;688.14;644.07	Down	-0.303552	-1.23418	0.00288604	0.0560451	Tested	553.82;500.94;529.81	646.62;688.14;644.07	No	-0.11868	-1.08574	0.250058	0.641381	Tested	465.33;491.1;493.66	553.82;500.94;529.81	No
EHI_104600	-	-	DS571185:61156-61533	1231.6	-0.525823	-1.43975	7.02307e-07	2.27014e-05	Tested	931.71;1004.03;1103.47	1520.77;1351.1;1616.7	Down	-0.31388	-1.24305	0.00296887	0.0572555	Tested	1116;1183.12;1257.48	1520.77;1351.1;1616.7	No	-0.211943	-1.15825	0.0463011	0.296357	Tested	931.71;1004.03;1103.47	1116;1183.12;1257.48	No
EHI_093820	-	-	DS571179:26363-27455	1204.78	-0.540731	-1.45471	3.16035e-06	8.73154e-05	Tested	968.39;931.83;1061.03	1475.78;1308.3;1663.37	Down	-0.344006	-1.26928	0.00295851	0.0572555	Tested	1047.03;1102.76;1284.51	1475.78;1308.3;1663.37	No	-0.196725	-1.14609	0.0909835	0.426917	Tested	968.39;931.83;1061.03	1047.03;1102.76;1284.51	No
EHI_186740	-	-	DS571159:29787-30368	637.286	0.292171	1.22448	0.0114912	0.0751198	Tested	601.58;724.48;693.58	478.21;573.17;566.59	No	0.342572	1.26802	0.00300927	0.0577372	Tested	654.13;733.47;710.37	478.21;573.17;566.59	No	-0.0504013	-1.03555	0.660331	0.902669	Tested	601.58;724.48;693.58	654.13;733.47;710.37	No
EHI_093870	-	-	DS571179:41305-43386	763.11	-0.675849	-1.59754	0.00141725	0.0151507	Tested	809.09;407.99;392.02	1316.37;1388.02;846.62	Down	-0.628238	-1.54568	0.00301314	0.0577372	Tested	686.53;528.3;493.04	1316.37;1388.02;846.62	No	-0.0476114	-1.03355	0.822172	0.952055	Tested	809.09;407.99;392.02	686.53;528.3;493.04	No
EHI_146180	-	-	DS571244:42101-42592	4771.15	0.250047	1.18925	0.0245111	0.128622	Tested	4358.81;5128.42;5367.68	3877.13;3783.07;4661.55	No	0.329462	1.25654	0.00303598	0.058021	Tested	5038.72;5021.42;5703.52	3877.13;3783.07;4661.55	No	-0.0794151	-1.05659	0.474545	0.821566	Tested	4358.81;5128.42;5367.68	5038.72;5021.42;5703.52	No
EHI_164330	-	-	DS571214:24846-25466	156.953	-0.124619	-1.09022	0.410823	0.701282	Tested	164.54;177.13;150.78	169.69;186.3;188.55	No	-0.453448	-1.36931	0.00309168	0.0587744	Tested	133.75;140.2;101.64	169.69;186.3;188.55	No	0.328829	1.25599	0.0324808	0.243353	Tested	164.54;177.13;150.78	133.75;140.2;101.64	No
EHI_140760	-	-	DS571243:49336-49938	73.8305	-0.423598	-1.34127	0.0207933	0.115365	Tested	78.6;69.68;49.14	96.41;93.99;99.88	No	-0.544169	-1.45818	0.00308482	0.0587744	Tested	51.2;60.69;64.87	96.41;93.99;99.88	No	0.120571	1.08716	0.516565	0.840915	Tested	78.6;69.68;49.14	51.2;60.69;64.87	No
EHI_147700	-	-	DS571383:6082-6325	353.479	-0.438743	-1.35542	0.0027291	0.0260213	Tested	359.48;309.77;258	506.5;360.85;453.65	Down	-0.432838	-1.34989	0.00310332	0.058841	Tested	340.65;282.1;310.31	506.5;360.85;453.65	No	-0.00590463	-1.0041	0.968044	0.993633	Tested	359.48;309.77;258	340.65;282.1;310.31	No
EHI_091250	-	-	DS571335:29968-30849	2365.97	0.0162163	1.0113	0.871911	0.950944	Tested	2151.63;2248.98;2216.99	2144.25;2012.38;2383.05	No	0.296582	1.22823	0.00312299	0.0589836	Tested	2669.83;2474.8;2991.78	2144.25;2012.38;2383.05	No	-0.280366	-1.2145	0.00519425	0.0792567	Tested	2151.63;2248.98;2216.99	2669.83;2474.8;2991.78	No
EHI_080880	-	-	DS571466:9406-10008	411.258	-0.165816	-1.1218	0.141992	0.406587	Tested	409.78;407.15;411.01	467.93;433.86;489.12	No	-0.335458	-1.26178	0.00313534	0.0589836	Tested	381.4;329.12;371.94	467.93;433.86;489.12	No	0.169642	1.12478	0.136984	0.511611	Tested	409.78;407.15;411.01	381.4;329.12;371.94	No
EHI_064690	-	-	DS571196:64550-68017	1670.04	0.298414	1.22979	0.000829898	0.00981268	Tested	1867.61;1806.58;1730.03	1465.49;1448.44;1438.42	Up	0.263887	1.20071	0.00312775	0.0589836	Tested	1795.21;1619.95;1858.64	1465.49;1448.44;1438.42	No	0.0345267	1.02422	0.697601	0.914802	Tested	1867.61;1806.58;1730.03	1795.21;1619.95;1858.64	No
EHI_167120	-	-	DS571177:76074-76619	84.2041	-0.393583	-1.31365	0.0249147	0.130027	Tested	73.36;80.59;75.95	92.56;120;110.14	No	-0.520437	-1.43439	0.00314679	0.0590451	Tested	56.43;70.95;77.85	92.56;120;110.14	No	0.126853	1.09191	0.476647	0.822335	Tested	73.36;80.59;75.95	56.43;70.95;77.85	No
EHI_015240	-	-	DS571202:17592-19010	63.9497	0.999685	1.99956	6.76519e-07	2.19547e-05	Tested	109;97.38;75.95	46.28;25.18;29.87	Up	0.596613	1.51216	0.00318314	0.0594186	Tested	80.46;48.73;62.71	46.28;25.18;29.87	No	0.403072	1.32232	0.0426427	0.285673	Tested	109;97.38;75.95	80.46;48.73;62.71	No
EHI_146930	-	-	DS571374:4402-7017	534.574	0.135203	1.09825	0.316061	0.619843	Tested	615.2;462.56;461.27	514.21;426.31;446.18	No	0.396279	1.31611	0.00317602	0.0594186	Tested	693.84;559.08;632.52	514.21;426.31;446.18	No	-0.261075	-1.19837	0.0513212	0.31504	Tested	615.2;462.56;461.27	693.84;559.08;632.52	No
EHI_052720	-	-	DS571245:4073-4681	321.005	-0.229434	-1.17237	0.0646498	0.244917	Tested	298.69;336.63;298.2	390.8;396.1;327.63	No	-0.367436	-1.29006	0.00321988	0.0597953	Tested	270.64;283.81;286.53	390.8;396.1;327.63	No	0.138002	1.10038	0.271607	0.661496	Tested	298.69;336.63;298.2	270.64;283.81;286.53	No
EHI_125730	-	-	DS571160:33207-33644	163.159	0.493777	1.40813	0.00286564	0.0271241	Tested	183.41;174.61;197.69	82.27;147.7;130.68	Up	0.487795	1.4023	0.00321985	0.0597953	Tested	171.37;191.49;189.22	82.27;147.7;130.68	No	0.00598138	1.00415	0.970808	0.993883	Tested	183.41;174.61;197.69	171.37;191.49;189.22	No
EHI_017050	-	-	DS571486:12057-13175	791.971	0.328546	1.25575	0.0203278	0.113382	Tested	1075.29;714.4;718.15	692.9;605.06;635.67	No	0.416282	1.33448	0.00325892	0.0603653	Tested	986.43;881.36;818.5	692.9;605.06;635.67	No	-0.0877366	-1.0627	0.533822	0.849857	Tested	1075.29;714.4;718.15	986.43;881.36;818.5	No
EHI_013120	-	-	DS571168:69346-69729	96.3794	-0.151352	-1.11061	0.409787	0.701002	Tested	113.19;100.74;90.47	151.69;114.97;84.94	No	-0.544532	-1.45855	0.00329176	0.0608176	Tested	67.92;62.4;81.09	151.69;114.97;84.94	No	0.39318	1.31329	0.0342796	0.251001	Tested	113.19;100.74;90.47	67.92;62.4;81.09	No
EHI_098080	-	-	DS571255:46812-47432	453.419	-0.485271	-1.39985	0.000326293	0.00466508	Tested	378.34;344.19;434.46	475.64;536.24;671.14	Down	-0.394668	-1.31464	0.00340663	0.0624607	Tested	421.11;395.8;423.84	475.64;536.24;671.14	No	-0.0906031	-1.06482	0.504877	0.835359	Tested	378.34;344.19;434.46	421.11;395.8;423.84	No
EHI_172390	-	-	DS571447:1265-2269	337.978	0.0323706	1.02269	0.787938	0.91436	Tested	324.89;282.91;330.59	304.67;292.88;316.43	No	0.348068	1.27285	0.00345832	0.0632478	Tested	416.93;377.85;394.65	304.67;292.88;316.43	No	-0.315697	-1.24461	0.0078857	0.103938	Tested	324.89;282.91;330.59	416.93;377.85;394.65	No
EHI_119920	-	-	DS571393:9511-11682	2202.02	-0.503962	-1.4181	2.56673e-06	7.23817e-05	Tested	2052.07;1712.55;1728.92	2812.72;2340.5;2835.76	Down	-0.31204	-1.24146	0.00353945	0.0643354	Tested	2073.17;2056.78;2205.72	2812.72;2340.5;2835.76	No	-0.191922	-1.14228	0.0738402	0.386061	Tested	2052.07;1712.55;1728.92	2073.17;2056.78;2205.72	No
EHI_051050	-	-	DS571149:170508-171391	467.947	-0.475841	-1.39073	0.00281463	0.0267031	Tested	293.45;436.53;476.9	461.5;652.89;672.07	Down	-0.464126	-1.37948	0.00356326	0.0643525	Tested	374.09;450.51;393.57	461.5;652.89;672.07	No	-0.011715	-1.00815	0.941601	0.988649	Tested	293.45;436.53;476.9	374.09;450.51;393.57	No
EHI_019160	-	-	DS571351:15064-15857	262.081	-0.843738	-1.79469	1.72286e-06	5.08647e-05	Tested	222.19;115.85;193.22	390.8;377.64;346.3	Down	-0.511671	-1.4257	0.00357405	0.0643863	Tested	280.04;256.46;176.24	390.8;377.64;346.3	No	-0.332067	-1.25882	0.0609167	0.349196	Tested	222.19;115.85;193.22	280.04;256.46;176.24	No
EHI_048710	-	-	DS571231:50065-50946	178.872	0.298505	1.22987	0.0373301	0.170646	Tested	162.45;188.88;206.62	151.69;151.05;137.21	No	0.415613	1.33387	0.00359406	0.0645858	Tested	207.94;197.47;206.52	151.69;151.05;137.21	No	-0.117108	-1.08456	0.405907	0.773705	Tested	162.45;188.88;206.62	207.94;197.47;206.52	No
EHI_088490	-	-	DS571439:15261-16239	694.281	-0.0510371	-1.03601	0.663449	0.854205	Tested	775.55;686.7;739.37	632.48;821.57;827.02	No	-0.342338	-1.26781	0.0036875	0.0657741	Tested	607.11;577.03;581.7	632.48;821.57;827.02	No	0.2913	1.22374	0.0135247	0.145835	Tested	775.55;686.7;739.37	607.11;577.03;581.7	No
EHI_010060	-	-	DS571200:51551-51870	870.301	-0.601898	-1.51771	2.49919e-07	8.73434e-06	Tested	734.68;566.65;765.06	1078.55;1094.31;1073.45	Down	-0.337373	-1.26345	0.00368376	0.0657741	Tested	826.55;799.29;894.18	1078.55;1094.31;1073.45	No	-0.264525	-1.20124	0.0239683	0.205905	Tested	734.68;566.65;765.06	826.55;799.29;894.18	No
EHI_136190	-	-	DS571222:13020-14484	1400.69	-0.224087	-1.16804	0.00977711	0.0668539	Tested	1336.26;1288.61;1369.28	1632.61;1559.22;1506.56	No	-0.252048	-1.1909	0.00367286	0.0657741	Tested	1362.61;1260.06;1290.99	1632.61;1559.22;1506.56	No	0.0279611	1.01957	0.748168	0.93369	Tested	1336.26;1288.61;1369.28	1362.61;1260.06;1290.99	No
EHI_129310	-	-	DS571430:5126-7732	1297.97	-0.285625	-1.21894	0.00813026	0.0587361	Tested	1226.21;1197.95;1207.34	1588.91;1332.64;1571.9	No	-0.313245	-1.2425	0.00370891	0.0659931	Tested	1040.76;1236.97;1279.1	1588.91;1332.64;1571.9	No	0.02762	1.01933	0.79865	0.946066	Tested	1226.21;1197.95;1207.34	1040.76;1236.97;1279.1	No
EHI_113930	-	-	DS571378:6972-7538	175.938	0.732079	1.66103	4.49025e-07	1.48669e-05	Tested	210.66;226.66;240.13	110.55;136.79;127.88	Up	0.424555	1.34216	0.00374254	0.0663547	Tested	161.97;191.49;177.32	110.55;136.79;127.88	No	0.307523	1.23758	0.0306848	0.237556	Tested	210.66;226.66;240.13	161.97;191.49;177.32	No
EHI_062830	-	-	DS571213:56916-58507	178.396	-0.140314	-1.10215	0.361103	0.659119	Tested	172.93;202.32;179.82	169.69;208.96;241.76	No	-0.449327	-1.3654	0.00375234	0.0663547	Tested	126.44;159.86;143.8	169.69;208.96;241.76	No	0.309012	1.23886	0.0469225	0.298218	Tested	172.93;202.32;179.82	126.44;159.86;143.8	No
EHI_103880	-	-	DS571158:140593-141297	505.509	0.436013	1.35286	4.27817e-05	0.000868161	Tested	551.27;579.25;596.41	404.94;398.62;445.25	Up	0.30983	1.23956	0.00375679	0.0663547	Tested	544.42;501.8;527.64	404.94;398.62;445.25	No	0.126183	1.0914	0.230851	0.624552	Tested	551.27;579.25;596.41	544.42;501.8;527.64	No
EHI_126060	-	-	DS571160:93485-93799	246.417	-0.288064	-1.221	0.120011	0.369103	Tested	318.61;261.08;136.26	349.66;327.28;256.69	No	-0.536643	-1.45059	0.00385031	0.0676755	Tested	211.08;194.91;162.19	349.66;327.28;256.69	No	0.248579	1.18804	0.181518	0.573616	Tested	318.61;261.08;136.26	211.08;194.91;162.19	No
EHI_024570	-	-	DS571198:51300-52235	71.9911	0.337791	1.26382	0.0787797	0.280723	Tested	88.04;54.57;79.3	39.85;62.94;54.14	No	0.552954	1.46709	0.00384644	0.0676755	Tested	89.87;94.89;84.34	39.85;62.94;54.14	No	-0.215164	-1.16084	0.256521	0.645013	Tested	88.04;54.57;79.3	89.87;94.89;84.34	No
EHI_197080	-	-	DS571157:48976-53010	374.286	-0.540833	-1.45481	0.0117757	0.0766732	Tested	378.34;286.26;188.75	869.01;439.74;447.11	No	-0.619202	-1.53603	0.00392939	0.0688978	Tested	306.17;297.49;155.7	869.01;439.74;447.11	No	0.0783691	1.05582	0.715126	0.920595	Tested	378.34;286.26;188.75	306.17;297.49;155.7	No
EHI_023110	-	-	DS571153:71349-72473	49033.3	0.352403	1.27669	0.000426497	0.00576511	Tested	51558.5;57082.58;53285.89	42210.11;39592.21;43152.52	Up	0.287782	1.22076	0.00401447	0.0700496	Tested	53686.05;44385.77;56346.41	42210.11;39592.21;43152.52	No	0.064621	1.04581	0.518196	0.842024	Tested	51558.5;57082.58;53285.89	53686.05;44385.77;56346.41	No
EHI_125890	-	-	DS571160:63015-63359	127.875	-0.552856	-1.46699	0.00302728	0.0282938	Tested	90.13;94.86;128.44	147.84;130.91;240.83	Down	-0.535973	-1.44992	0.00403078	0.0701647	Tested	95.09;106;116.77	147.84;130.91;240.83	No	-0.0168831	-1.01177	0.92837	0.984179	Tested	90.13;94.86;128.44	95.09;106;116.77	No
EHI_135740	-	-	DS571390:10736-13789	2562.52	-0.372789	-1.29485	0.000709308	0.00868017	Tested	2604.39;2103.75;2148.86	3100.68;3181.37;2771.36	Down	-0.31597	-1.24485	0.00409059	0.0710347	Tested	2576.83;2422.66;2152.74	3100.68;3181.37;2771.36	No	-0.05682	-1.04017	0.606356	0.880963	Tested	2604.39;2103.75;2148.86	2576.83;2422.66;2152.74	No
EHI_175270	-	-	DS571237:14816-16102	2001.61	-0.126399	-1.09157	0.200628	0.492565	Tested	1927.35;2088.64;2012.6	2088.97;2174.34;2350.38	No	-0.283404	-1.21706	0.00416805	0.0722062	Tested	1591.45;1850.76;1930	2088.97;2174.34;2350.38	No	0.157006	1.11497	0.11279	0.465844	Tested	1927.35;2088.64;2012.6	1591.45;1850.76;1930	No
EHI_102940	-	-	DS571535:5105-5782	367.141	-0.539806	-1.45378	0.000114433	0.00201255	Tested	345.85;244.29;318.31	422.94;473.3;488.18	Down	-0.39944	-1.319	0.00418131	0.0722626	Tested	305.12;382.97;323.29	422.94;473.3;488.18	No	-0.140366	-1.10218	0.319057	0.708248	Tested	345.85;244.29;318.31	305.12;382.97;323.29	No
EHI_194580	-	-	DS571191:66241-67092	190.858	0.40482	1.32392	0.00696739	0.0526277	Tested	199.13;196.44;232.31	160.69;143.5;148.42	No	0.428935	1.34624	0.00421252	0.0726283	Tested	208.99;248.76;179.49	160.69;143.5;148.42	No	-0.0241159	-1.01686	0.870434	0.966103	Tested	199.13;196.44;232.31	208.99;248.76;179.49	No
EHI_142100	-	-	DS571161:92203-92742	574.325	-0.440187	-1.35678	0.00433185	0.0372511	Tested	653.98;467.59;384.2	804.74;763.66;589.93	Down	-0.440817	-1.35737	0.00427267	0.0734898	Tested	517.25;512.91;474.66	804.74;763.66;589.93	No	0.00063004	1.00044	0.996753	0.999369	Tested	653.98;467.59;384.2	517.25;512.91;474.66	No
EHI_099830	-	-	DS571299:31960-32781	157.273	-0.0945864	-1.06776	0.539833	0.791995	Tested	150.92;193.08;156.36	161.98;187.14;191.35	No	-0.445114	-1.36142	0.00433811	0.0744382	Tested	110.76;142.76;121.1	161.98;187.14;191.35	No	0.350528	1.27503	0.0249958	0.211124	Tested	150.92;193.08;156.36	110.76;142.76;121.1	No
EHI_050410	-	-	DS571149:34152-36428	249.342	-0.318675	-1.24718	0.010455	0.0704282	Tested	227.43;232.54;231.19	285.39;281.13;314.57	No	-0.354897	-1.27889	0.00439922	0.075308	Tested	227.8;229.96;214.08	285.39;281.13;314.57	No	0.0362222	1.02543	0.773928	0.938974	Tested	227.43;232.54;231.19	227.8;229.96;214.08	No
EHI_065830	-	-	DS571192:64130-64621	891.526	-0.118872	-1.08589	0.198551	0.489967	Tested	918.09;865.51;901.31	979.57;1000.32;946.5	No	-0.264068	-1.20086	0.00442962	0.075649	Tested	801.47;845.45;765.51	979.57;1000.32;946.5	No	0.145196	1.10588	0.118521	0.477005	Tested	918.09;865.51;901.31	801.47;845.45;765.51	No
EHI_155260	-	-	DS571162:28140-29027	153.464	-0.191192	-1.14171	0.322937	0.625484	Tested	176.07;167.9;130.67	289.24;129.24;155.88	No	-0.551708	-1.46582	0.00448095	0.0763452	Tested	97.18;133.36;101.64	289.24;129.24;155.88	No	0.360516	1.28389	0.0636563	0.357025	Tested	176.07;167.9;130.67	97.18;133.36;101.64	No
EHI_140270	-	-	DS571254:26369-27379	167.9	-0.124962	-1.09048	0.427408	0.715232	Tested	215.9;148.59;163.06	192.83;219.03;170.82	No	-0.451481	-1.36744	0.00449611	0.0764234	Tested	129.57;135.07;136.24	192.83;219.03;170.82	No	0.326519	1.25398	0.0404291	0.279172	Tested	215.9;148.59;163.06	129.57;135.07;136.24	No
EHI_067250	-	-	DS571453:9236-9868	61.8093	-0.0101323	-1.00705	0.96027	0.984713	Tested	100.61;47.01;71.48	75.85;66.3;78.41	No	-0.581718	-1.49663	0.00453291	0.0768679	Tested	27.17;41.89;47.57	75.85;66.3;78.41	No	0.571586	1.48616	0.00528202	0.0801141	Tested	100.61;47.01;71.48	27.17;41.89;47.57	No
EHI_081120	-	-	DS571275:2593-2844	329.607	0.255707	1.19392	0.0385912	0.174557	Tested	321.75;346.71;355.16	304.67;252.6;287.5	No	0.349569	1.27418	0.00455798	0.0771121	Tested	345.88;393.23;358.97	304.67;252.6;287.5	No	-0.093862	-1.06722	0.441892	0.799429	Tested	321.75;346.71;355.16	345.88;393.23;358.97	No
EHI_118000	-	-	DS571183:32632-33618	239.879	-0.203067	-1.15114	0.164797	0.443035	Tested	268.3;236.74;208.85	330.38;243.37;269.76	No	-0.416472	-1.33466	0.00460967	0.0776518	Tested	222.57;194.05;184.89	330.38;243.37;269.76	No	0.213406	1.15942	0.148338	0.528055	Tested	268.3;236.74;208.85	222.57;194.05;184.89	No
EHI_068110	-	-	DS571150:65331-66605	48.8389	0.799893	1.74097	9.48567e-05	0.00170867	Tested	46.11;82.27;69.25	29.57;31.05;22.4	Up	0.582171	1.4971	0.00461138	0.0776518	Tested	48.07;63.26;47.57	29.57;31.05;22.4	No	0.217722	1.1629	0.282726	0.672385	Tested	46.11;82.27;69.25	48.07;63.26;47.57	No
EHI_052890	-	-	DS571245:45377-47347	532.02	-0.809239	-1.75229	1.03115e-06	3.23095e-05	Tested	490.48;285.43;331.71	871.58;731.77;594.6	Down	-0.467691	-1.38289	0.00462557	0.0777096	Tested	585.17;436.83;460.61	871.58;731.77;594.6	No	-0.341548	-1.26712	0.0397541	0.276964	Tested	490.48;285.43;331.71	585.17;436.83;460.61	No
EHI_165790	-	-	DS571653:4204-4668	244.15	-0.513419	-1.42743	0.00027257	0.00406025	Tested	178.17;209.03;223.37	331.66;313.86;271.63	Down	-0.397563	-1.31728	0.00465342	0.0779961	Tested	251.83;218.84;198.95	331.66;313.86;271.63	No	-0.115856	-1.08362	0.416025	0.782117	Tested	178.17;209.03;223.37	251.83;218.84;198.95	No
EHI_060380	-	-	DS571301:21498-22145	3799.85	0.301514	1.23244	7.22179e-05	0.00138313	Tested	4132.44;4316.64;4005.1	3351.36;3284.59;3401.42	Up	0.214862	1.16059	0.00470874	0.0780563	Tested	3799.41;3925.49;3982.19	3351.36;3284.59;3401.42	No	0.086652	1.0619	0.252829	0.642666	Tested	4132.44;4316.64;4005.1	3799.41;3925.49;3982.19	No
EHI_075700	-	-	DS571394:16628-16916	197.15	0.343027	1.26842	0.0112012	0.0738139	Tested	211.7;203.16;220.02	161.98;156.09;167.08	No	0.381523	1.30272	0.00471104	0.0780563	Tested	218.39;203.46;232.47	161.98;156.09;167.08	No	-0.038496	-1.02704	0.772007	0.938974	Tested	211.7;203.16;220.02	218.39;203.46;232.47	No
EHI_097470	-	-	DS571386:3312-6479	2903.33	-0.348334	-1.27309	0.00177776	0.0184266	Tested	2981.68;2439.55;2441.48	3589.18;2969.9;3643.18	Down	-0.314431	-1.24352	0.00477904	0.0790019	Tested	2775.37;2514.13;2775.53	3589.18;2969.9;3643.18	No	-0.0339031	-1.02378	0.761313	0.934529	Tested	2981.68;2439.55;2441.48	2775.37;2514.13;2775.53	No
EHI_140560	-	-	DS571243:12760-13995	330.41	-0.596743	-1.5123	2.93481e-05	0.000641734	Tested	320.7;229.18;239.01	394.66;482.53;385.51	Down	-0.400544	-1.32001	0.00483062	0.0796721	Tested	329.16;292.36;300.58	394.66;482.53;385.51	No	-0.196199	-1.14568	0.17247	0.560896	Tested	320.7;229.18;239.01	329.16;292.36;300.58	No
EHI_160950	-	-	DS571228:32663-34342	611.055	-0.140637	-1.10239	0.273277	0.577476	Tested	709.53;635.49;513.76	737.89;724.22;611.4	No	-0.362694	-1.28582	0.00486893	0.080121	Tested	564.27;512.06;490.88	737.89;724.22;611.4	No	0.222057	1.1664	0.0852757	0.411912	Tested	709.53;635.49;513.76	564.27;512.06;490.88	No
EHI_115150	-	-	DS571775:197-1365	41.008	1.16483	2.24207	9.36875e-09	4.05385e-07	Tested	67.07;64.64;67.01	20.57;18.46;18.67	Up	0.5765	1.49123	0.00492638	0.0805288	Tested	44.93;34.19;33.52	20.57;18.46;18.67	No	0.588333	1.50351	0.00318577	0.0569639	Tested	67.07;64.64;67.01	44.93;34.19;33.52	No
EHI_112850	-	-	DS571411:8729-9919	356.992	-0.129838	-1.09417	0.417083	0.706613	Tested	419.22;403.79;292.62	480.79;383.51;381.77	No	-0.451759	-1.36771	0.00492193	0.0805288	Tested	283.18;349.64;218.41	480.79;383.51;381.77	No	0.321921	1.24999	0.0453399	0.293093	Tested	419.22;403.79;292.62	283.18;349.64;218.41	No
EHI_148740	-	-	DS571146:142641-142902	92.9849	-0.220355	-1.16502	0.262008	0.569111	Tested	106.9;111.65;63.66	156.83;84.76;112.01	No	-0.554949	-1.46912	0.00492715	0.0805288	Tested	68.97;76.94;55.14	156.83;84.76;112.01	No	0.334594	1.26102	0.0907815	0.426859	Tested	106.9;111.65;63.66	68.97;76.94;55.14	No
EHI_188100	-	-	DS571206:27345-27835	188.403	-0.676273	-1.59801	8.9468e-05	0.00164051	Tested	143.58;150.27;131.79	273.82;264.35;228.69	Down	-0.483092	-1.39774	0.00496573	0.0807937	Tested	133.75;234.23;135.15	273.82;264.35;228.69	No	-0.193181	-1.14328	0.266345	0.655437	Tested	143.58;150.27;131.79	133.75;234.23;135.15	No
EHI_192510	-	-	DS571209:35530-36066	54.5241	0.452289	1.36821	0.0192105	0.108497	Tested	51.35;63.8;64.78	34.71;43.64;36.4	No	0.541432	1.45542	0.00495711	0.0807937	Tested	70.01;58.98;67.04	34.71;43.64;36.4	No	-0.0891429	-1.06374	0.638825	0.894921	Tested	51.35;63.8;64.78	70.01;58.98;67.04	No
EHI_187720	-	-	DS571404:10228-12054	866.241	0.0884926	1.06326	0.386759	0.682326	Tested	910.75;819.34;790.74	741.75;822.41;794.35	No	0.285853	1.21913	0.0049948	0.0810841	Tested	988.52;908.71;1019.6	741.75;822.41;794.35	No	-0.19736	-1.1466	0.0520142	0.318792	Tested	910.75;819.34;790.74	988.52;908.71;1019.6	No
EHI_142870	-	-	DS571297:18063-20201	339.287	-0.0228372	-1.01596	0.880828	0.954853	Tested	443.32;374.41;297.09	446.08;333.16;360.3	No	-0.430201	-1.34742	0.00501883	0.0812915	Tested	300.94;270.13;228.14	446.08;333.16;360.3	No	0.407364	1.32626	0.00788764	0.103938	Tested	443.32;374.41;297.09	300.94;270.13;228.14	No
EHI_156360	-	-	DS571257:30262-31026	452.835	-0.27751	-1.2121	0.0104912	0.0705021	Tested	430.75;408.83;431.11	492.35;517.78;548.86	No	-0.303836	-1.23442	0.00510501	0.0825025	Tested	442.01;398.36;405.46	492.35;517.78;548.86	No	0.0263264	1.01842	0.809854	0.948177	Tested	430.75;408.83;431.11	442.01;398.36;405.46	No
EHI_166360	-	-	DS571326:1791-2871	2368.9	-0.522576	-1.43652	2.24414e-06	6.50799e-05	Tested	1951.46;1657.15;2234.86	2829.43;2885.14;2909.5	Down	-0.308743	-1.23863	0.00512775	0.082685	Tested	2445.17;2109.78;2297.62	2829.43;2885.14;2909.5	No	-0.213833	-1.15977	0.0533017	0.323126	Tested	1951.46;1657.15;2234.86	2445.17;2109.78;2297.62	No
EHI_014120	-	-	DS571172:54732-56789	1222.95	-0.288415	-1.2213	0.00264454	0.0254735	Tested	1102.54;1098.89;1185	1417.93;1266.34;1498.16	Down	-0.267631	-1.20383	0.00525049	0.0844756	Tested	1140.03;1126.7;1170.98	1417.93;1266.34;1498.16	No	-0.0207843	-1.01451	0.829142	0.95507	Tested	1102.54;1098.89;1185	1140.03;1126.7;1170.98	No
EHI_167700	-	-	DS571343:19288-22356	3093.06	0.159099	1.11659	0.0604053	0.235684	Tested	3016.27;3158.15;3267.96	2604.47;2862.48;2944.98	No	0.236122	1.17782	0.00528599	0.0848577	Tested	3349.04;3230.5;3403.73	2604.47;2862.48;2944.98	No	-0.0770234	-1.05484	0.362083	0.744999	Tested	3016.27;3158.15;3267.96	3349.04;3230.5;3403.73	No
EHI_050820	-	-	DS571149:120057-125318	317.565	0.756634	1.68954	2.06598e-08	8.37938e-07	Tested	397.21;423.94;423.29	192.83;240.85;252.96	Up	0.378438	1.29993	0.00542383	0.0856627	Tested	279;353.91;294.1	192.83;240.85;252.96	No	0.378196	1.29972	0.00455227	0.0730443	Tested	397.21;423.94;423.29	279;353.91;294.1	No
EHI_118400	-	-	DS571180:2809-3984	163.143	0.740979	1.67131	3.20045e-07	1.08646e-05	Tested	215.9;200.64;216.67	113.13;125.04;111.08	Up	0.407894	1.32675	0.00539731	0.0856627	Tested	167.19;172.68;145.97	113.13;125.04;111.08	No	0.333085	1.2597	0.019073	0.178741	Tested	215.9;200.64;216.67	167.19;172.68;145.97	No
EHI_091060	-	-	DS571335:14930-16798	1214.17	-0.549955	-1.46404	9.0239e-06	0.000228475	Tested	890.84;881.46;1189.47	1479.64;1346.9;1675.51	Down	-0.34411	-1.26937	0.00537579	0.0856627	Tested	1123.31;1153.2;1187.2	1479.64;1346.9;1675.51	No	-0.205845	-1.15336	0.0974289	0.439049	Tested	890.84;881.46;1189.47	1123.31;1153.2;1187.2	No
EHI_050270	-	-	DS571149:13019-14057	2524.08	0.190449	1.14112	0.0219896	0.119727	Tested	2526.83;2549.52;2753.09	2362.79;2207.07;2256.1	No	0.231036	1.17368	0.00543099	0.0856627	Tested	2631.17;2628.68;2801.48	2362.79;2207.07;2256.1	No	-0.0405873	-1.02853	0.624338	0.887877	Tested	2526.83;2549.52;2753.09	2631.17;2628.68;2801.48	No
EHI_062700	-	-	DS571213:35148-37409	8215.8	-0.222239	-1.16654	0.00323209	0.029833	Tested	7992.38;7822.34;7427.19	8942.09;9449.29;8858.26	Down	-0.209845	-1.15656	0.00542186	0.0856627	Tested	7637.49;7781.74;8031.42	8942.09;9449.29;8858.26	No	-0.0123941	-1.00863	0.869652	0.965717	Tested	7992.38;7822.34;7427.19	7637.49;7781.74;8031.42	No
EHI_065360	-	-	DS571302:34333-34920	104.138	-0.187418	-1.13872	0.309581	0.613164	Tested	110.04;109.97;99.4	170.97;105.74;105.48	No	-0.515825	-1.42981	0.00547233	0.0857856	Tested	98.22;64.97;72.44	170.97;105.74;105.48	No	0.328408	1.25563	0.0778483	0.395107	Tested	110.04;109.97;99.4	98.22;64.97;72.44	No
EHI_062550	-	-	DS571213:20873-21500	109.838	0.886858	1.84914	6.18228e-06	0.000161529	Tested	189.7;146.91;126.21	70.7;76.37;44.8	Up	0.546863	1.46091	0.00547247	0.0857856	Tested	121.21;140.2;72.44	70.7;76.37;44.8	No	0.339995	1.26575	0.0806215	0.401983	Tested	189.7;146.91;126.21	121.21;140.2;72.44	No
EHI_027510	-	-	DS571215:14097-15272	113.276	0.298791	1.23011	0.0769126	0.276358	Tested	120.52;99.9;129.56	78.42;88.95;100.81	No	0.466844	1.38208	0.00547442	0.0857856	Tested	113.9;143.62;143.8	78.42;88.95;100.81	No	-0.168052	-1.12354	0.312169	0.701572	Tested	120.52;99.9;129.56	113.9;143.62;143.8	No
EHI_068050	-	-	DS571150:54681-56451	546.624	-0.167705	-1.12327	0.256085	0.561766	Tested	648.74;572.53;435.58	753.32;605.06;541.39	No	-0.41102	-1.32963	0.00550535	0.0860837	Tested	515.16;424.01;423.84	753.32;605.06;541.39	No	0.243314	1.18371	0.100831	0.444362	Tested	648.74;572.53;435.58	515.16;424.01;423.84	No
EHI_172960	-	-	DS571300:7208-7502	190.46	0.229678	1.17257	0.115479	0.361409	Tested	177.12;203.16;195.45	150.41;187.14;140.01	No	0.402309	1.32162	0.00555961	0.0865574	Tested	211.08;220.55;229.22	150.41;187.14;140.01	No	-0.172631	-1.12711	0.229963	0.624552	Tested	177.12;203.16;195.45	211.08;220.55;229.22	No
EHI_049860	-	-	DS571152:131402-132319	513.663	0.309327	1.23913	0.00392011	0.0346123	Tested	548.13;582.6;527.16	449.93;456.52;412.58	Up	0.29742	1.22894	0.0055484	0.0865574	Tested	570.54;519.75;555.75	449.93;456.52;412.58	No	0.0119075	1.00829	0.910647	0.978257	Tested	548.13;582.6;527.16	570.54;519.75;555.75	No
EHI_159900	-	-	DS571167:110420-111037	574.06	0.0361652	1.02538	0.744634	0.899102	Tested	537.65;503.69;576.31	512.92;547.15;511.52	No	0.305517	1.23586	0.00559798	0.0869673	Tested	683.39;593.27;700.64	512.92;547.15;511.52	No	-0.269351	-1.20527	0.0144342	0.151861	Tested	537.65;503.69;576.31	683.39;593.27;700.64	No
EHI_152720	-	-	DS571145:314110-315771	218.37	-0.364171	-1.28714	0.00854282	0.0608564	Tested	227.43;189.72;175.35	278.96;246.72;264.16	No	-0.383434	-1.30444	0.00564092	0.0874464	Tested	179.73;204.31;198.95	278.96;246.72;264.16	No	0.0192636	1.01344	0.890629	0.971097	Tested	227.43;189.72;175.35	179.73;204.31;198.95	No
EHI_055700	-	-	DS571322:11653-11769	206.928	-0.0525093	-1.03707	0.730688	0.892408	Tested	214.85;200.64;254.65	241.68;199.73;257.63	No	-0.425826	-1.34334	0.00569966	0.0881677	Tested	195.4;145.33;152.45	241.68;199.73;257.63	No	0.373317	1.29533	0.0154414	0.158396	Tested	214.85;200.64;254.65	195.4;145.33;152.45	No
EHI_194390	-	-	DS571191:39657-39941	667.312	0.2445	1.18468	0.0717477	0.263236	Tested	564.9;699.29;784.04	525.78;526.17;638.47	No	0.374603	1.29648	0.00572261	0.0883336	Tested	681.3;719.79;866.07	525.78;526.17;638.47	No	-0.130104	-1.09437	0.33553	0.721174	Tested	564.9;699.29;784.04	681.3;719.79;866.07	No
EHI_118150	-	-	DS571183:60234-60821	712.198	-0.246859	-1.18662	0.0132528	0.0836619	Tested	702.19;669.07;645.55	771.31;783.8;861.56	No	-0.275313	-1.21026	0.00576301	0.0885787	Tested	655.18;633.45;687.67	771.31;783.8;861.56	No	0.0284535	1.01992	0.776655	0.938974	Tested	702.19;669.07;645.55	655.18;633.45;687.67	No
EHI_187790	-	-	DS571404:19446-19811	259.089	-0.402729	-1.32201	0.0113994	0.0747529	Tested	228.47;220.78;242.36	420.37;255.95;293.1	No	-0.439737	-1.35636	0.00575679	0.0885787	Tested	203.76;208.58;258.42	420.37;255.95;293.1	No	0.0370081	1.02598	0.81736	0.950367	Tested	228.47;220.78;242.36	203.76;208.58;258.42	No
EHI_170310	-	-	DS571331:2415-2760	189.141	-0.26364	-1.2005	0.0783901	0.279701	Tested	188.65;171.26;185.4	240.39;182.1;252.96	No	-0.414194	-1.33255	0.00590868	0.0904329	Tested	144.2;167.55;169.75	240.39;182.1;252.96	No	0.150554	1.11	0.320294	0.709581	Tested	188.65;171.26;185.4	144.2;167.55;169.75	No
EHI_087740	-	-	DS571173:67170-69182	1390.65	0.561424	1.47573	1.64513e-06	4.87459e-05	Tested	1811.02;1791.46;1422.89	1128.69;1103.54;1060.38	Up	0.322301	1.25032	0.00602708	0.0918558	Tested	1501.58;1483.17;1213.15	1128.69;1103.54;1060.38	No	0.239123	1.18028	0.0404964	0.279194	Tested	1811.02;1791.46;1422.89	1501.58;1483.17;1213.15	No
EHI_136200	-	-	DS571222:15916-16749	787.332	0.404842	1.32394	0.00370812	0.0333242	Tested	715.81;908.32;991.78	545.06;641.14;712.21	Up	0.38289	1.30395	0.00606281	0.0922057	Tested	737.73;844.6;989.33	545.06;641.14;712.21	No	0.0219522	1.01533	0.874449	0.967129	Tested	715.81;908.32;991.78	737.73;844.6;989.33	No
EHI_142020	-	-	DS571161:82545-83312	600.719	-0.333358	-1.25994	0.00684554	0.052077	Tested	533.45;543.15;569.6	669.76;634.43;816.75	No	-0.338066	-1.26406	0.00609238	0.0924608	Tested	476.49;577.88;584.95	669.76;634.43;816.75	No	0.00470834	1.00327	0.969692	0.993633	Tested	533.45;543.15;569.6	476.49;577.88;584.95	No
EHI_174970	-	-	DS571189:50429-50866	55.8398	-0.0700541	-1.04976	0.688115	0.868091	Tested	64.98;92.34;58.08	204.4;28.53;27.07	No	-0.476974	-1.39182	0.00618931	0.093735	Tested	11.49;10.26;5.41	204.4;28.53;27.07	No	0.406919	1.32585	0.0194973	0.181602	Tested	64.98;92.34;58.08	11.49;10.26;5.41	No
EHI_020600	-	-	DS571521:6462-11480	262.059	-0.0822501	-1.05867	0.536332	0.789865	Tested	292.4;266.96;263.58	314.95;282.81;280.96	No	-0.367358	-1.28999	0.00621101	0.0938667	Tested	223.62;246.2;187.05	314.95;282.81;280.96	No	0.285108	1.2185	0.0340239	0.25	Tested	292.4;266.96;263.58	223.62;246.2;187.05	No
EHI_119470	-	-	DS571342:3925-5649	180.69	-0.154972	-1.1134	0.407798	0.700044	Tested	232.67;182.17;151.89	284.1;173.71;198.82	No	-0.514055	-1.42806	0.00623416	0.09402	Tested	158.83;156.44;87.58	284.1;173.71;198.82	No	0.359083	1.28261	0.0563575	0.33437	Tested	232.67;182.17;151.89	158.83;156.44;87.58	No
EHI_056450	-	-	DS571313:17999-20083	1042.63	-0.387366	-1.308	0.00182745	0.0187986	Tested	1066.91;939.39;767.29	1354.94;1255.43;1121.05	Down	-0.339347	-1.26518	0.00628926	0.0944566	Tested	1043.9;939.49;895.26	1354.94;1255.43;1121.05	No	-0.0480192	-1.03384	0.700052	0.915444	Tested	1066.91;939.39;767.29	1043.9;939.49;895.26	No
EHI_083420	-	-	DS571318:21380-23251	486.313	-0.403212	-1.32245	0.00678765	0.0518295	Tested	534.5;360.14;400.96	637.62;652.05;501.25	No	-0.407	-1.32593	0.00628055	0.0944566	Tested	493.21;419.73;377.35	637.62;652.05;501.25	No	0.00378763	1.00263	0.979799	0.996091	Tested	534.5;360.14;400.96	493.21;419.73;377.35	No
EHI_045290	-	-	DS571147:121131-122552	2149.42	0.269468	1.20536	0.005026	0.0416019	Tested	2052.07;2430.31;2387.87	1826.73;1838.67;1975.14	Up	0.262017	1.19915	0.00637429	0.095535	Tested	2149.45;2316.66;2367.91	1826.73;1838.67;1975.14	No	0.00745095	1.00518	0.937984	0.988274	Tested	2052.07;2430.31;2387.87	2149.45;2316.66;2367.91	No
EHI_201830	-	-	EH4254:2236-2761	1019.36	-0.403686	-1.32288	0.00151824	0.0161249	Tested	902.37;821.86;967.21	1383.22;977.66;1310.54	Down	-0.345962	-1.271	0.00653453	0.0977338	Tested	983.29;968.55;859.58	1383.22;977.66;1310.54	No	-0.0577232	-1.04082	0.651157	0.90016	Tested	902.37;821.86;967.21	983.29;968.55;859.58	No
EHI_130690	-	-	DS571170:13151-14821	2188.64	-0.450675	-1.36668	5.62652e-05	0.00110054	Tested	1686.3;1837.64;2077.38	2545.33;2478.13;2820.83	Down	-0.303601	-1.23422	0.00659764	0.0980686	Tested	1823.43;2135.43;2293.3	2545.33;2478.13;2820.83	No	-0.147074	-1.10732	0.189405	0.580508	Tested	1686.3;1837.64;2077.38	1823.43;2135.43;2293.3	No
EHI_159820	-	-	DS571167:92306-92705	642.658	-0.162123	-1.11893	0.159864	0.435227	Tested	601.58;686.7;626.56	676.18;802.27;683.27	No	-0.314348	-1.24345	0.00658582	0.0980686	Tested	594.57;603.53;509.26	676.18;802.27;683.27	No	0.152225	1.11128	0.189435	0.580508	Tested	601.58;686.7;626.56	594.57;603.53;509.26	No
EHI_035670	-	-	DS571174:64780-65175	2196.1	0.20148	1.14988	0.0243127	0.128042	Tested	2177.83;2306.91;2344.31	1865.29;1952.8;2078.75	No	0.242905	1.18337	0.00659301	0.0980686	Tested	2252.9;2272.2;2513.87	1865.29;1952.8;2078.75	No	-0.041425	-1.02913	0.642253	0.896675	Tested	2177.83;2306.91;2344.31	2252.9;2272.2;2513.87	No
EHI_182640	-	-	DS571156:27271-27846	55.8208	0.303946	1.23452	0.127683	0.382554	Tested	74.41;48.69;45.79	32.14;50.35;39.2	No	0.538939	1.4529	0.00666752	0.0989038	Tested	72.1;72.66;67.04	32.14;50.35;39.2	No	-0.234993	-1.1769	0.233505	0.624943	Tested	74.41;48.69;45.79	72.1;72.66;67.04	No
EHI_167720	-	-	DS571343:27060-27809	41.3896	-0.324114	-1.2519	0.117935	0.365608	Tested	27.25;38.62;51.38	62.99;42.8;60.67	No	-0.563878	-1.47824	0.0067094	0.0993211	Tested	31.35;23.94;33.52	62.99;42.8;60.67	No	0.239764	1.1808	0.250788	0.641661	Tested	27.25;38.62;51.38	31.35;23.94;33.52	No
EHI_107550	-	-	DS571548:10129-10555	76.4526	-0.494679	-1.40901	0.00808276	0.0586	Tested	60.79;72.2;59.19	116.98;90.63;98.01	No	-0.506224	-1.42033	0.0067232	0.0993219	Tested	77.33;67.53;45.41	116.98;90.63;98.01	No	0.0115455	1.00803	0.951254	0.989285	Tested	60.79;72.2;59.19	77.33;67.53;45.41	No
EHI_114350	-	-	DS571368:9206-11089	2375.86	-0.29582	-1.22758	0.168147	0.447711	Tested	3154.61;2107.95;1562.5	4684.44;2763.46;2562.27	No	-0.581181	-1.49607	0.00677672	0.0997048	Tested	1996.89;1625.08;925.54	4684.44;2763.46;2562.27	No	0.285361	1.21871	0.183702	0.575389	Tested	3154.61;2107.95;1562.5	1996.89;1625.08;925.54	No
EHI_127230	-	-	DS571166:67775-68286	120.83	0.3238	1.25162	0.0487862	0.204392	Tested	128.91;131.8;119.51	87.42;99.86;100.81	No	0.4433	1.35971	0.00676685	0.0997048	Tested	149.43;157.29;112.45	87.42;99.86;100.81	No	-0.1195	-1.08636	0.459941	0.813453	Tested	128.91;131.8;119.51	149.43;157.29;112.45	No
EHI_184560	-	-	DS571308:26428-28035	2698.62	-0.356389	-1.28022	0.000926908	0.0106915	Tested	2730.15;2408.49;2103.07	3193.24;2995.07;3251.14	Down	-0.290771	-1.22329	0.00686444	0.10079	Tested	2730.44;2328.62;2547.39	3193.24;2995.07;3251.14	No	-0.065618	-1.04653	0.54259	0.853063	Tested	2730.15;2408.49;2103.07	2730.44;2328.62;2547.39	No
EHI_125170	-	-	DS571290:6979-10167	1270.53	0.352999	1.27721	7.33918e-05	0.0013996	Tested	1436.87;1434.68;1368.17	1160.83;1041.44;1083.71	Up	0.240933	1.18176	0.00690943	0.101245	Tested	1252.89;1332.72;1323.43	1160.83;1041.44;1083.71	No	0.112065	1.08077	0.205488	0.599083	Tested	1436.87;1434.68;1368.17	1252.89;1332.72;1323.43	No
EHI_050470	-	-	DS571149:43821-44582	327.532	0.3853	1.30613	0.00464665	0.0392565	Tested	331.18;382.81;368.57	237.82;282.81;278.16	Up	0.367475	1.29009	0.0069515	0.101655	Tested	304.08;412.04;350.32	237.82;282.81;278.16	No	0.0178252	1.01243	0.894746	0.972457	Tested	331.18;382.81;368.57	304.08;412.04;350.32	No
EHI_150460	-	-	DS571218:46204-46659	640.812	-0.448747	-1.36485	0.000117242	0.00205311	Tested	606.82;490.26;546.15	824.02;707.44;772.88	Down	-0.313082	-1.24236	0.00702081	0.102188	Tested	582.03;572.75;664.96	824.02;707.44;772.88	No	-0.135665	-1.0986	0.246686	0.638289	Tested	606.82;490.26;546.15	582.03;572.75;664.96	No
EHI_004470	-	-	DS571181:54041-55318	289.34	-0.285018	-1.21843	0.0545977	0.220712	Tested	285.07;299.7;235.66	411.37;298.75;326.7	No	-0.400616	-1.32007	0.00703036	0.102188	Tested	227.8;289.8;229.22	411.37;298.75;326.7	No	0.115598	1.08342	0.439022	0.796752	Tested	285.07;299.7;235.66	227.8;289.8;229.22	No
EHI_195010	-	-	DS571250:22331-24535	227.097	0.215594	1.16118	0.103382	0.335233	Tested	231.62;210.71;249.06	205.68;180.43;198.82	No	0.354653	1.27868	0.00706913	0.102339	Tested	257.06;260.73;249.77	205.68;180.43;198.82	No	-0.139059	-1.10119	0.28624	0.673462	Tested	231.62;210.71;249.06	257.06;260.73;249.77	No
EHI_012120	-	-	DS571148:62130-63374	129.039	0.0869743	1.06214	0.593154	0.821319	Tested	142.53;105.78;108.34	111.84;122.52;96.14	No	0.433208	1.35023	0.00714016	0.102994	Tested	157.79;160.71;155.7	111.84;122.52;96.14	No	-0.346234	-1.27124	0.030914	0.239093	Tested	142.53;105.78;108.34	157.79;160.71;155.7	No
EHI_096750	-	-	DS571163:110998-112449	1435.33	-0.437382	-1.35414	0.00174375	0.0181661	Tested	1502.89;1078.74;1151.49	1770.16;1988.88;1506.56	Down	-0.375673	-1.29744	0.00714284	0.102994	Tested	1542.34;1174.57;1202.33	1770.16;1988.88;1506.56	No	-0.0617094	-1.0437	0.659226	0.902486	Tested	1502.89;1078.74;1151.49	1542.34;1174.57;1202.33	No
EHI_117250	-	-	DS571582:5599-5928	139.39	0.318048	1.24664	0.0491768	0.205232	Tested	133.1;161.18;144.08	101.56;126.72;106.41	No	0.432976	1.35002	0.00720608	0.103699	Tested	157.79;186.36;137.32	101.56;126.72;106.41	No	-0.114928	-1.08292	0.470773	0.818923	Tested	133.1;161.18;144.08	157.79;186.36;137.32	No
EHI_098010	-	-	DS571255:35534-37684	590.522	0.195743	1.14531	0.0769819	0.276364	Tested	591.1;617.86;598.64	502.64;535.4;522.72	No	0.296495	1.22816	0.00723868	0.103961	Tested	632.19;729.19;584.95	502.64;535.4;522.72	No	-0.100752	-1.07233	0.358726	0.742459	Tested	591.1;617.86;598.64	632.19;729.19;584.95	No
EHI_152730	-	-	DS571145:317020-317543	361.214	-0.22636	-1.16988	0.0696561	0.258002	Tested	301.84;346.71;398.72	393.37;438.06;410.71	No	-0.335904	-1.26217	0.00727544	0.104281	Tested	319.75;332.54;309.23	393.37;438.06;410.71	No	0.109543	1.07889	0.384073	0.759084	Tested	301.84;346.71;398.72	319.75;332.54;309.23	No
EHI_165110	-	-	DS571217:7760-9436	638.324	-0.197822	-1.14697	0.0876704	0.301794	Tested	643.5;569.17;654.49	726.32;640.3;799.02	No	-0.311417	-1.24093	0.00730461	0.104492	Tested	528.74;577.88;605.49	726.32;640.3;799.02	No	0.113595	1.08192	0.329437	0.7166	Tested	643.5;569.17;654.49	528.74;577.88;605.49	No
EHI_111080	-	-	DS571279:23460-25313	2995.44	0.405853	1.32487	0.00038683	0.00535278	Tested	2981.68;3389.01;3742.63	2402.64;2275.05;2777.89	Up	0.30681	1.23697	0.00732096	0.104519	Tested	2955.1;2945.83;3489.15	2402.64;2275.05;2777.89	No	0.0990427	1.07106	0.385679	0.759857	Tested	2981.68;3389.01;3742.63	2955.1;2945.83;3489.15	No
EHI_174960	-	-	DS571189:49709-50248	1130.3	-0.409569	-1.32829	0.000304036	0.00441635	Tested	955.82;993.11;1005.18	1354.94;1145.5;1516.83	Down	-0.303139	-1.23383	0.00742006	0.105284	Tested	1047.03;998.47;1155.84	1354.94;1145.5;1516.83	No	-0.10643	-1.07656	0.349434	0.733689	Tested	955.82;993.11;1005.18	1047.03;998.47;1155.84	No
EHI_124390	-	-	DS571188:24987-32120	38.0178	0.726766	1.65493	0.000451976	0.00602979	Tested	56.59;47.01;45.79	30.85;16.78;19.6	Up	0.55576	1.46994	0.00744742	0.105284	Tested	39.71;39.32;46.49	30.85;16.78;19.6	No	0.171006	1.12584	0.404053	0.77149	Tested	56.59;47.01;45.79	39.71;39.32;46.49	No
EHI_015270	-	-	DS571202:24239-24952	274.755	0.25859	1.19631	0.0476662	0.201143	Tested	249.43;301.38;304.91	228.82;251.76;219.36	No	0.348636	1.27336	0.00740293	0.105284	Tested	289.45;316.3;311.4	228.82;251.76;219.36	No	-0.0900465	-1.0644	0.484843	0.825929	Tested	249.43;301.38;304.91	289.45;316.3;311.4	No
EHI_140250	-	-	DS571254:23448-24329	278.998	0.428344	1.34569	0.00100942	0.0115294	Tested	300.79;315.65;327.24	257.1;219.87;203.49	Up	0.34945	1.27408	0.00743287	0.105284	Tested	282.13;321.43;283.28	257.1;219.87;203.49	No	0.0788935	1.05621	0.539405	0.851677	Tested	300.79;315.65;327.24	282.13;321.43;283.28	No
EHI_012280	-	-	DS571148:91401-94312	6369.46	0.191909	1.14227	0.00550733	0.0445863	Tested	6607.91;6741.08;6643.15	5807.99;5832.38;5798.47	Up	0.185046	1.13685	0.00743795	0.105284	Tested	6636.43;6767.03;6490.66	5807.99;5832.38;5798.47	No	0.00686262	1.00477	0.920804	0.982592	Tested	6607.91;6741.08;6643.15	6636.43;6767.03;6490.66	No
EHI_152270	-	-	DS571145:234182-235048	279.202	-0.271073	-1.20671	0.0848877	0.294907	Tested	321.75;265.28;214.44	380.51;294.56;329.5	No	-0.421716	-1.33952	0.00750074	0.105624	Tested	266.46;252.18;188.13	380.51;294.56;329.5	No	0.150643	1.11006	0.341413	0.7267	Tested	321.75;265.28;214.44	266.46;252.18;188.13	No
EHI_173480	-	-	DS571300:33323-34078	2717.33	0.304621	1.23509	0.000986717	0.0113016	Tested	2680.9;3063.29;3116.07	2343.51;2274.21;2479.19	Up	0.247126	1.18684	0.00755083	0.10603	Tested	2776.41;2729.55;2992.86	2343.51;2274.21;2479.19	No	0.0574956	1.04066	0.533057	0.849666	Tested	2680.9;3063.29;3116.07	2776.41;2729.55;2992.86	No
EHI_198690	-	-	DS571165:29639-29763	65.1453	-0.583333	-1.49831	0.00141029	0.0151158	Tested	53.45;56.25;44.67	84.84;91.47;85.88	Down	-0.486096	-1.40065	0.00755893	0.10603	Tested	61.65;57.28;50.82	84.84;91.47;85.88	No	-0.097237	-1.06972	0.599832	0.878017	Tested	53.45;56.25;44.67	61.65;57.28;50.82	No
EHI_058100	-	-	DS571352:16203-16790	432.535	0.501971	1.41615	9.80869e-05	0.00176298	Tested	515.64;550.7;450.1	350.95;377.64;302.43	Up	0.344758	1.26994	0.00764042	0.106966	Tested	489.03;457.35;398.98	350.95;377.64;302.43	No	0.157212	1.11513	0.218324	0.61115	Tested	515.64;550.7;450.1	489.03;457.35;398.98	No
EHI_083630	-	-	DS571388:14327-14971	743.473	0.107578	1.07742	0.320445	0.623359	Tested	767.17;696.77;718.15	731.46;600.86;685.14	No	0.287429	1.22046	0.00770721	0.107484	Tested	845.36;871.1;775.25	731.46;600.86;685.14	No	-0.179851	-1.13277	0.0945017	0.43185	Tested	767.17;696.77;718.15	845.36;871.1;775.25	No
EHI_174110	-	-	DS571220:19494-19865	327.288	-0.220592	-1.16521	0.101603	0.330909	Tested	279.83;333.28;341.76	415.22;390.22;330.43	No	-0.359947	-1.28338	0.0077619	0.108038	Tested	269.6;321.43;263.82	415.22;390.22;330.43	No	0.139356	1.10141	0.304943	0.694517	Tested	279.83;333.28;341.76	269.6;321.43;263.82	No
EHI_086140	-	-	DS571235:32949-35357	308.612	-0.326536	-1.254	0.0308261	0.150744	Tested	337.47;299.7;218.91	340.66;387.71;386.44	No	-0.403003	-1.32226	0.00777716	0.108043	Tested	254.97;235.94;315.72	340.66;387.71;386.44	No	0.0764672	1.05443	0.615358	0.883812	Tested	337.47;299.7;218.91	254.97;235.94;315.72	No
EHI_152910	-	-	DS571145:343904-345271	830.226	0.33155	1.25836	0.000705957	0.00865564	Tested	929.61;870.55;934.82	687.75;699.05;755.15	Up	0.260527	1.19792	0.00785969	0.10898	Tested	814.01;868.53;912.56	687.75;699.05;755.15	No	0.071023	1.05046	0.464764	0.817443	Tested	929.61;870.55;934.82	814.01;868.53;912.56	No
EHI_011380	-	-	DS571462:4448-5659	76.6028	0.9485	1.92987	7.72355e-07	2.48674e-05	Tested	100.61;138.52;93.82	39.85;47.83;45.74	Up	0.512673	1.42669	0.00802128	0.111007	Tested	58.52;93.18;71.36	39.85;47.83;45.74	No	0.435827	1.35269	0.0213304	0.190702	Tested	100.61;138.52;93.82	58.52;93.18;71.36	No
EHI_109870	-	-	DS571242:21611-22174	1195.31	-0.378809	-1.30027	0.000223291	0.00348488	Tested	1006.12;1012.42;1142.56	1309.95;1347.74;1518.69	Down	-0.271112	-1.20674	0.00812799	0.112269	Tested	1058.53;1195.09;1166.65	1309.95;1347.74;1518.69	No	-0.107698	-1.07751	0.29561	0.685538	Tested	1006.12;1012.42;1142.56	1058.53;1195.09;1166.65	No
EHI_189890	-	-	DS571315:12451-12832	109.117	-0.194156	-1.14405	0.311729	0.614739	Tested	140.44;120.05;72.6	179.97;118.33;105.48	No	-0.509786	-1.42384	0.00819451	0.112972	Tested	85.69;79.5;80.01	179.97;118.33;105.48	No	0.31563	1.24456	0.102385	0.447418	Tested	140.44;120.05;72.6	85.69;79.5;80.01	No
EHI_122740	-	-	DS571281:6696-8057	5498.55	-0.459992	-1.37553	5.60049e-05	0.00109834	Tested	4196.37;4601.23;5185.63	6232.21;6043.86;7470.25	Down	-0.300901	-1.23191	0.00836987	0.114545	Tested	4714.78;5291.55;5751.09	6232.21;6043.86;7470.25	No	-0.159091	-1.11658	0.163735	0.552756	Tested	4196.37;4601.23;5185.63	4714.78;5291.55;5751.09	No
EHI_173500	-	-	DS571300:35752-36306	399.663	-0.241311	-1.18207	0.0812925	0.287051	Tested	344.81;357.62;452.33	530.92;407.85;458.31	No	-0.365821	-1.28861	0.00837208	0.114545	Tested	306.17;361.6;377.35	530.92;407.85;458.31	No	0.12451	1.09014	0.371356	0.749358	Tested	344.81;357.62;452.33	306.17;361.6;377.35	No
EHI_194390	-	-	DS571191:39989-40416	1114.42	0.294412	1.22639	0.0227361	0.122568	Tested	1007.17;1123.23;1409.49	1014.28;835;972.64	No	0.340741	1.26641	0.00835298	0.114545	Tested	1178.7;1125.84;1363.44	1014.28;835;972.64	No	-0.0463288	-1.03263	0.719132	0.923012	Tested	1007.17;1123.23;1409.49	1178.7;1125.84;1363.44	No
EHI_006060	-	-	DS571227:35502-36628	1135.89	-0.620625	-1.53754	3.53417e-08	1.35692e-06	Tested	985.16;738.75;921.42	1380.65;1325.08;1499.09	Down	-0.295077	-1.22695	0.00845769	0.115428	Tested	1123.31;1120.71;1128.81	1380.65;1325.08;1499.09	No	-0.325548	-1.25314	0.00393578	0.0659807	Tested	985.16;738.75;921.42	1123.31;1120.71;1128.81	No
EHI_166470	-	-	DS571326:23554-24342	866.178	0.413837	1.33222	0.000121723	0.002109	Tested	1027.08;1013.26;909.13	659.47;777.93;728.08	Up	0.284105	1.21765	0.00846857	0.115428	Tested	977.02;854.85;848.77	659.47;777.93;728.08	No	0.129733	1.09409	0.225486	0.618677	Tested	1027.08;1013.26;909.13	977.02;854.85;848.77	No
EHI_013340	-	-	DS571168:116020-116418	217.905	-0.903546	-1.87066	2.05507e-08	8.37938e-07	Tested	147.77;119.21;157.48	260.96;364.21;272.56	Down	-0.418183	-1.33624	0.00863784	0.117514	Tested	253.92;191.49;193.54	260.96;364.21;272.56	No	-0.485362	-1.39994	0.00277067	0.0519234	Tested	147.77;119.21;157.48	253.92;191.49;193.54	No
EHI_001900	-	-	DS571280:24833-25837	170.431	0.906225	1.87413	1.20875e-06	3.74437e-05	Tested	203.32;202.32;320.54	87.42;116.65;106.41	Up	0.491971	1.40636	0.00867371	0.117559	Tested	110.76;198.33;188.13	87.42;116.65;106.41	No	0.414254	1.33261	0.0254072	0.213442	Tested	203.32;202.32;320.54	110.76;198.33;188.13	No
EHI_052740	-	-	DS571245:7893-9884	4328.28	-0.0793335	-1.05653	0.452782	0.733001	Tested	4152.35;4856.43;4312.24	5077.81;4713.74;4341.39	No	-0.277579	-1.21216	0.00866559	0.117559	Tested	4074.23;4052.87;3373.45	5077.81;4713.74;4341.39	No	0.198245	1.1473	0.0608793	0.349196	Tested	4152.35;4856.43;4312.24	4074.23;4052.87;3373.45	No
EHI_198770	-	-	DS571165:38524-39822	1453.58	0.319795	1.24815	0.000873253	0.0102167	Tested	1509.18;1764.6;1494.37	1208.39;1293.19;1272.27	Up	0.251937	1.19081	0.00878823	0.118888	Tested	1477.55;1553.27;1509.4	1208.39;1293.19;1272.27	No	0.0678574	1.04816	0.478111	0.823737	Tested	1509.18;1764.6;1494.37	1477.55;1553.27;1509.4	No
EHI_053120	-	-	DS571238:30084-31406	100.463	0.244476	1.18466	0.169882	0.449027	Tested	103.76;101.58;94.93	87.42;78.88;75.61	No	0.463623	1.379	0.00885737	0.119154	Tested	115.99;153.02;92.99	87.42;78.88;75.61	No	-0.219147	-1.16405	0.212501	0.605945	Tested	103.76;101.58;94.93	115.99;153.02;92.99	No
EHI_148190	-	-	DS571146:31467-32152	25759	-0.217342	-1.16259	0.00257927	0.0249037	Tested	23600.89;23730.61;25378.65	28314.91;27861.15;28735.68	Down	-0.188755	-1.13978	0.00885392	0.119154	Tested	24565.57;24194.1;25449.03	28314.91;27861.15;28735.68	No	-0.0285868	-1.02001	0.691869	0.913215	Tested	23600.89;23730.61;25378.65	24565.57;24194.1;25449.03	No
EHI_030450	-	-	DS571253:37379-40171	1399.03	-0.365551	-1.28837	0.00318362	0.0294521	Tested	1263.94;1103.09;1389.39	1594.05;1503.83;1863.13	Down	-0.324279	-1.25204	0.00885632	0.119154	Tested	1098.24;1363.49;1412.09	1594.05;1503.83;1863.13	No	-0.0412715	-1.02902	0.739665	0.931096	Tested	1263.94;1103.09;1389.39	1098.24;1363.49;1412.09	No
EHI_182560	-	-	DS571156:18060-18716	1438.5	-0.212492	-1.15869	0.0193204	0.108892	Tested	1350.93;1406.98;1353.65	1590.19;1676.7;1531.76	No	-0.237583	-1.17902	0.00892668	0.119641	Tested	1253.93;1431.88;1350.46	1590.19;1676.7;1531.76	No	0.0250908	1.01754	0.783087	0.940259	Tested	1350.93;1406.98;1353.65	1253.93;1431.88;1350.46	No
EHI_131080	-	-	DS571170:71436-76850	1310.09	-0.445426	-1.36172	0.00473676	0.0398531	Tested	1509.18;1014.94;871.16	1927;1435.02;1542.96	Down	-0.412402	-1.3309	0.00891058	0.119641	Tested	1292.59;984.79;1213.15	1927;1435.02;1542.96	No	-0.0330235	-1.02315	0.834346	0.956166	Tested	1509.18;1014.94;871.16	1292.59;984.79;1213.15	No
EHI_036570	-	-	DS571358:14308-15333	247.809	-0.562671	-1.477	0.000267611	0.00401564	Tested	247.34;175.45;176.47	317.52;341.55;288.43	Down	-0.401656	-1.32102	0.00899944	0.120393	Tested	266.46;225.68;191.38	317.52;341.55;288.43	No	-0.161015	-1.11807	0.300337	0.689466	Tested	247.34;175.45;176.47	266.46;225.68;191.38	No
EHI_105120	-	-	DS571204:22922-23902	600.178	-0.413329	-1.33176	0.000679146	0.00837766	Tested	517.73;558.26;491.42	717.32;703.24;727.14	Down	-0.316702	-1.24548	0.00907593	0.120968	Tested	595.62;629.17;461.69	717.32;703.24;727.14	No	-0.0966267	-1.06927	0.429307	0.788428	Tested	517.73;558.26;491.42	595.62;629.17;461.69	No
EHI_151940	-	-	DS571145:178313-179755	134.175	0.35027	1.2748	0.0406898	0.180947	Tested	154.06;125.92;147.43	123.41;82.24;111.08	No	0.445514	1.3618	0.00907286	0.120968	Tested	138.98;138.49;185.97	123.41;82.24;111.08	No	-0.0952441	-1.06825	0.573232	0.865753	Tested	154.06;125.92;147.43	138.98;138.49;185.97	No
EHI_049960	-	-	DS571152:149515-151803	66.934	-0.893456	-1.85762	1.33012e-05	0.000324709	Tested	42.97;29.38;45.79	87.42;93.15;125.08	Down	-0.531731	-1.44566	0.00919685	0.122129	Tested	48.07;41.89;88.66	87.42;93.15;125.08	No	-0.361724	-1.28496	0.0793199	0.397927	Tested	42.97;29.38;45.79	48.07;41.89;88.66	No
EHI_146200	-	-	DS571244:45481-45820	112.066	-0.44154	-1.35805	0.00851521	0.0607656	Tested	98.52;88.99;104.99	127.27;137.63;158.68	No	-0.437022	-1.35381	0.00918045	0.122129	Tested	77.33;106;109.2	127.27;137.63;158.68	No	-0.00451845	-1.00314	0.978779	0.995637	Tested	98.52;88.99;104.99	77.33;106;109.2	No
EHI_169230	-	-	DS571219:34555-35097	92.139	-0.290812	-1.22333	0.0996226	0.326675	Tested	81.75;104.1;77.06	95.13;110.77;133.48	No	-0.461841	-1.3773	0.00926858	0.122855	Tested	79.42;67.53;80.01	95.13;110.77;133.48	No	0.171029	1.12586	0.33876	0.724593	Tested	81.75;104.1;77.06	79.42;67.53;80.01	No
EHI_126270	-	-	DS571160:133032-134894	4135.57	0.180847	1.13355	0.0267418	0.136142	Tested	4019.25;4400.59;4411.64	3630.31;3689.08;3943.75	No	0.212294	1.15853	0.00928802	0.122888	Tested	4260.23;4453.79;4411.44	3630.31;3689.08;3943.75	No	-0.0314473	-1.02204	0.699538	0.915444	Tested	4019.25;4400.59;4411.64	4260.23;4453.79;4411.44	No
EHI_137050	-	-	DS571287:22671-23261	410.023	0.430523	1.34772	0.00393368	0.0346123	Tested	452.75;439.05;491.42	253.25;388.55;330.43	Up	0.388268	1.30882	0.00933927	0.12334	Tested	457.69;513.77;363.3	253.25;388.55;330.43	No	0.0422547	1.02972	0.775793	0.938974	Tested	452.75;439.05;491.42	457.69;513.77;363.3	No
EHI_050910	-	-	DS571149:139757-140934	521.115	-0.162517	-1.11924	0.146205	0.413258	Tested	499.92;530.56;514.88	511.64;642.82;586.19	No	-0.29121	-1.22367	0.00945876	0.12469	Tested	459.78;464.19;480.07	511.64;642.82;586.19	No	0.128693	1.0933	0.253192	0.642743	Tested	499.92;530.56;514.88	459.78;464.19;480.07	No
EHI_151730	-	-	DS571145:130659-131885	204.429	0.45742	1.37308	0.00468328	0.0394437	Tested	265.15;181.33;247.95	172.26;137.63;163.35	Up	0.419825	1.33777	0.00947852	0.124723	Tested	201.67;203.46;267.07	172.26;137.63;163.35	No	0.0375946	1.0264	0.814385	0.949941	Tested	265.15;181.33;247.95	201.67;203.46;267.07	No
EHI_171270	-	-	DS571305:7135-7524	170.227	0.255786	1.19399	0.13516	0.396099	Tested	145.68;160.34;211.09	95.13;156.93;157.75	No	0.442125	1.3586	0.00955791	0.124837	Tested	208.99;202.6;193.54	95.13;156.93;157.75	No	-0.186338	-1.13787	0.271993	0.661496	Tested	145.68;160.34;211.09	208.99;202.6;193.54	No
EHI_201210	-	-	DS571306:11468-12547	582.321	0.210125	1.15679	0.0559767	0.224621	Tested	609.96;554.06;636.62	542.49;475.82;521.79	No	0.28427	1.21779	0.00957363	0.124837	Tested	587.26;652.25;660.63	542.49;475.82;521.79	No	-0.0741447	-1.05274	0.496523	0.832789	Tested	609.96;554.06;636.62	587.26;652.25;660.63	No
EHI_118140	-	-	DS571183:59480-60154	235.018	-0.308396	-1.23833	0.0186294	0.106242	Tested	211.7;201.48;239.01	298.24;271.9;257.63	No	-0.340215	-1.26595	0.00950645	0.124837	Tested	206.9;207.73;220.57	298.24;271.9;257.63	No	0.0318192	1.0223	0.810319	0.948177	Tested	211.7;201.48;239.01	206.9;207.73;220.57	No
EHI_134620	-	-	DS571193:35396-35737	218.013	-0.343306	-1.26866	0.0112176	0.073839	Tested	205.42;177.13;213.32	242.96;276.09;255.76	No	-0.350876	-1.27533	0.0095427	0.124837	Tested	211.08;184.65;195.7	242.96;276.09;255.76	No	0.00757032	1.00526	0.95591	0.989285	Tested	205.42;177.13;213.32	211.08;184.65;195.7	No
EHI_023120	-	-	DS571153:73463-74752	678.812	0.123773	1.08958	0.312072	0.61497	Tested	620.44;598.55;775.11	572.06;576.52;662.74	No	0.315673	1.24459	0.00970315	0.126153	Tested	703.25;786.47;814.17	572.06;576.52;662.74	No	-0.1919	-1.14227	0.114983	0.47006	Tested	620.44;598.55;775.11	703.25;786.47;814.17	No
EHI_042880	-	-	DS571292:9990-12512	1044.86	0.0902069	1.06452	0.302895	0.606384	Tested	1008.22;1032.57;1052.09	982.14;950.8;965.17	No	0.225629	1.16929	0.00970944	0.126153	Tested	1161.98;1091.65;1159.08	982.14;950.8;965.17	No	-0.135422	-1.09841	0.119543	0.47895	Tested	1008.22;1032.57;1052.09	1161.98;1091.65;1159.08	No
EHI_124500	-	-	DS571188:47154-54887	934.475	0.00720825	1.00501	0.951714	0.981241	Tested	933.81;720.28;937.05	861.3;777.93;935.3	No	0.306418	1.23663	0.00976669	0.126669	Tested	1127.49;1053.18;1063.94	861.3;777.93;935.3	No	-0.299209	-1.23047	0.0115948	0.133126	Tested	933.81;720.28;937.05	1127.49;1053.18;1063.94	No
EHI_064680	-	-	DS571196:63576-64454	1386.88	0.108827	1.07835	0.2651	0.570953	Tested	1224.11;1460.71;1428.48	1335.66;1230.25;1235.86	No	0.251352	1.19032	0.00989678	0.127971	Tested	1530.84;1560.11;1475.89	1335.66;1230.25;1235.86	No	-0.142526	-1.10384	0.142763	0.518147	Tested	1224.11;1460.71;1428.48	1530.84;1560.11;1475.89	No
EHI_072630	-	-	DS571831:18-1183	50.8208	0.781944	1.71945	7.54982e-05	0.00142592	Tested	71.27;70.52;63.66	27;26.85;39.2	Up	0.512273	1.4263	0.0099025	0.127971	Tested	56.43;58.13;44.33	27;26.85;39.2	No	0.269671	1.20553	0.16586	0.5536	Tested	71.27;70.52;63.66	56.43;58.13;44.33	No
EHI_010850	-	-	DS571817:1194-2141	316.847	-0.813908	-1.75797	1.55734e-05	0.000372396	Tested	135.2;221.62;275.87	332.95;511.91;507.79	Down	-0.484639	-1.39924	0.00992141	0.127986	Tested	200.63;323.99;341.67	332.95;511.91;507.79	No	-0.329268	-1.25638	0.0811988	0.402945	Tested	135.2;221.62;275.87	200.63;323.99;341.67	No
EHI_151300	-	-	DS571145:33005-34068	322.4	0.123617	1.08946	0.374915	0.672288	Tested	320.7;287.94;325.01	275.1;262.67;308.03	No	0.357045	1.2808	0.00998252	0.128545	Tested	412.75;301.76;407.63	275.1;262.67;308.03	No	-0.233428	-1.17563	0.0909374	0.426917	Tested	320.7;287.94;325.01	412.75;301.76;407.63	No
EHI_013930	-	-	DS571172:14127-14870	175.094	0.358272	1.28189	0.038393	0.174238	Tested	160.35;231.7;167.53	167.12;106.58;139.08	No	0.44479	1.36112	0.0100342	0.128752	Tested	195.4;235.09;173	167.12;106.58;139.08	No	-0.0865177	-1.0618	0.613967	0.88363	Tested	160.35;231.7;167.53	195.4;235.09;173	No
EHI_152340	-	-	DS571145:247582-248757	2082.09	-0.280317	-1.21446	0.0100911	0.0685422	Tested	1833.03;2125.58;1839.49	2248.38;2589.74;2305.57	No	-0.28051	-1.21462	0.0100334	0.128752	Tested	1793.12;2184.15;1819.72	2248.38;2589.74;2305.57	No	0.000192555	1.00013	0.998592	0.999369	Tested	1833.03;2125.58;1839.49	1793.12;2184.15;1819.72	No
EHI_127430	-	-	DS571166:104984-105703	582.851	-0.511527	-1.42556	2.4893e-06	7.04411e-05	Tested	473.72;491.94;469.09	686.47;648.69;765.41	Down	-0.277407	-1.21201	0.0101132	0.129078	Tested	544.42;553.95;611.98	686.47;648.69;765.41	No	-0.23412	-1.17619	0.0321571	0.242673	Tested	473.72;491.94;469.09	544.42;553.95;611.98	No
EHI_033740	-	-	DS571252:41677-42517	41.079	0.144742	1.10553	0.493348	0.762711	Tested	40.87;31.06;36.86	32.14;35.25;23.34	No	0.541597	1.45558	0.0101121	0.129078	Tested	80.46;36.76;52.98	32.14;35.25;23.34	No	-0.396855	-1.31663	0.0590591	0.344237	Tested	40.87;31.06;36.86	80.46;36.76;52.98	No
EHI_194370	-	-	DS571191:37173-37595	395.081	0.197911	1.14704	0.0950846	0.317648	Tested	398.26;420.58;388.67	323.95;343.23;371.51	No	0.303485	1.23412	0.0102261	0.130288	Tested	406.48;419.73;483.31	323.95;343.23;371.51	No	-0.105573	-1.07592	0.368288	0.748285	Tested	398.26;420.58;388.67	406.48;419.73;483.31	No
EHI_041930	-	-	DS571259:5142-5535	38.8364	0.268908	1.2049	0.195165	0.484998	Tested	36.68;40.3;37.97	24.42;36.09;23.34	No	0.530778	1.44471	0.0102573	0.130456	Tested	40.75;62.4;47.57	24.42;36.09;23.34	No	-0.26187	-1.19903	0.203076	0.59675	Tested	36.68;40.3;37.97	40.75;62.4;47.57	No
EHI_077530	-	-	DS571369:14145-14857	5548.44	-0.0801302	-1.05711	0.456478	0.734857	Tested	5134.36;5549.01;6387.38	5255.21;6639.68;6215.72	No	-0.276135	-1.21095	0.0103247	0.130852	Tested	4920.64;4952.17;4881.78	5255.21;6639.68;6215.72	No	0.196005	1.14552	0.0687233	0.372578	Tested	5134.36;5549.01;6387.38	4920.64;4952.17;4881.78	No
EHI_188830	-	-	DS571230:23215-24237	1162.67	-0.0888952	-1.06356	0.37523	0.672502	Tested	1194.77;1184.52;1166.01	1253.38;1228.58;1303.07	No	-0.257834	-1.19568	0.0103158	0.130852	Tested	1036.58;932.65;1164.49	1253.38;1228.58;1303.07	No	0.168938	1.12423	0.0931584	0.429488	Tested	1194.77;1184.52;1166.01	1036.58;932.65;1164.49	No
EHI_184680	-	-	DS571591:4562-5146	844.477	0.167041	1.12275	0.186305	0.472874	Tested	820.62;774.01;933.7	734.03;708.28;780.35	No	0.323065	1.25099	0.0104432	0.132122	Tested	889.25;821.52;1138.54	734.03;708.28;780.35	No	-0.156024	-1.11421	0.215077	0.607735	Tested	820.62;774.01;933.7	889.25;821.52;1138.54	No
EHI_196990	-	-	DS571157:35103-36086	268.273	0.312033	1.24146	0.0425183	0.186243	Tested	281.92;224.98;345.11	203.11;224.06;229.62	No	0.393019	1.31314	0.0104967	0.132567	Tested	266.46;350.49;288.69	203.11;224.06;229.62	No	-0.0809864	-1.05774	0.595444	0.876913	Tested	281.92;224.98;345.11	266.46;350.49;288.69	No
EHI_012240	-	-	DS571148:82233-82879	3474.22	0.02407	1.01682	0.764677	0.90722	Tested	3278.28;3291.63;3445.55	3289.65;3324.04;3228.74	No	0.205189	1.15284	0.0105813	0.133403	Tested	3791.05;3594.66;4024.36	3289.65;3324.04;3228.74	No	-0.181119	-1.13376	0.0239818	0.205905	Tested	3278.28;3291.63;3445.55	3791.05;3594.66;4024.36	No
EHI_060740	-	-	DS571643:1544-2251	51440.9	0.0997138	1.07156	0.193393	0.482773	Tested	49140.66;53275.5;51791.52	48243.07;45341.51;49988.97	No	0.195649	1.14524	0.0107072	0.13452	Tested	55183.46;53798.57;56204.77	48243.07;45341.51;49988.97	No	-0.0959352	-1.06876	0.210743	0.60403	Tested	49140.66;53275.5;51791.52	55183.46;53798.57;56204.77	No
EHI_050700	-	-	DS571149:96631-97083	807.992	0.0342051	1.02399	0.724025	0.889022	Tested	761.93;782.4;770.64	710.89;758.63;785.95	No	0.245795	1.18575	0.0107364	0.134652	Tested	913.28;943.76;844.44	710.89;758.63;785.95	No	-0.21159	-1.15796	0.0278492	0.224058	Tested	761.93;782.4;770.64	913.28;943.76;844.44	No
EHI_007880	-	-	DS571178:24265-26463	294.457	0.547321	1.46137	0.000374927	0.00520569	Tested	359.48;374.41;317.19	227.54;276.09;168.02	Up	0.393127	1.31324	0.0107962	0.134701	Tested	295.72;346.22;285.45	227.54;276.09;168.02	No	0.154195	1.1128	0.312301	0.701572	Tested	359.48;374.41;317.19	295.72;346.22;285.45	No
EHI_094100	-	-	DS571179:85207-86376	13685.6	0.1431	1.10428	0.0579772	0.229607	Tested	13991.38;14451.76;13470.58	12825.65;12144.78;12865.48	No	0.19241	1.14267	0.0107863	0.134701	Tested	14889.4;14657.34;13874.41	12825.65;12144.78;12865.48	No	-0.0493094	-1.03477	0.513312	0.839582	Tested	13991.38;14451.76;13470.58	14889.4;14657.34;13874.41	No
EHI_113990	-	-	DS571378:17681-21028	797.331	-0.284069	-1.21762	0.00764052	0.056598	Tested	720.01;730.35;760.59	950;807.3;974.5	No	-0.270592	-1.2063	0.0110122	0.136923	Tested	798.34;722.35;712.53	950;807.3;974.5	No	-0.0134764	-1.00938	0.899761	0.973971	Tested	720.01;730.35;760.59	798.34;722.35;712.53	No
EHI_153230	-	-	DS571145:409964-410652	40.5975	0.422278	1.34004	0.0468821	0.198739	Tested	32.49;62.96;37.97	15.43;25.18;37.34	No	0.539426	1.45339	0.0110642	0.137333	Tested	58.52;43.6;51.9	15.43;25.18;37.34	No	-0.117148	-1.08459	0.579873	0.869364	Tested	32.49;62.96;37.97	58.52;43.6;51.9	No
EHI_014370	-	-	DS571172:100542-101645	858.835	0.331323	1.25817	0.000391856	0.00539495	Tested	913.89;990.59;935.94	764.89;730.94;737.41	Up	0.237588	1.17902	0.0111716	0.138191	Tested	903.88;843.74;908.24	764.89;730.94;737.41	No	0.0937352	1.06713	0.312229	0.701572	Tested	913.89;990.59;935.94	903.88;843.74;908.24	No
EHI_092160	-	-	DS571155:24987-25556	331.641	-0.451482	-1.36744	0.000436628	0.00588262	Tested	287.16;287.1;274.75	376.66;452.32;370.57	Down	-0.324368	-1.25212	0.0111601	0.138191	Tested	275.87;335.96;324.37	376.66;452.32;370.57	No	-0.127114	-1.09211	0.325906	0.714702	Tested	287.16;287.1;274.75	275.87;335.96;324.37	No
EHI_201720	-	-	EH4253:2400-4059	1138.9	0.155877	1.1141	0.107621	0.345012	Tested	1145.51;1229.01;1087.83	1045.13;1038.92;1007.17	No	0.244857	1.18498	0.0113487	0.139427	Tested	1295.73;1272.02;1128.81	1045.13;1038.92;1007.17	No	-0.0889807	-1.06362	0.35593	0.739008	Tested	1145.51;1229.01;1087.83	1295.73;1272.02;1128.81	No
EHI_000520	-	-	DS571186:37050-38279	1023.74	-0.328551	-1.25575	0.000602983	0.00760987	Tested	927.52;940.23;892.38	1205.82;1106.05;1201.33	Down	-0.242012	-1.18264	0.0113363	0.139427	Tested	903.88;1035.23;1001.22	1205.82;1106.05;1201.33	No	-0.086538	-1.06182	0.368232	0.748285	Tested	927.52;940.23;892.38	903.88;1035.23;1001.22	No
EHI_122780	-	-	DS571281:11546-11767	466.149	-0.296626	-1.22827	0.00909996	0.0635257	Tested	425.51;418.06;444.51	599.05;532.89;479.78	No	-0.287818	-1.22079	0.0113316	0.139427	Tested	422.16;441.96;431.41	599.05;532.89;479.78	No	-0.00880769	-1.00612	0.938708	0.988274	Tested	425.51;418.06;444.51	422.16;441.96;431.41	No
EHI_105320	-	-	DS571204:49781-51817	341.432	0.53891	1.45287	7.4746e-06	0.000194673	Tested	410.83;390.36;425.53	302.1;255.11;260.43	Up	0.306382	1.2366	0.0114224	0.140095	Tested	322.89;344.51;361.13	302.1;255.11;260.43	No	0.232528	1.17489	0.0502911	0.311166	Tested	410.83;390.36;425.53	322.89;344.51;361.13	No
EHI_005130	-	-	DS571195:67581-69071	1603.66	0.137056	1.09966	0.173334	0.454189	Tested	1482.98;1623.57;1715.51	1356.23;1384.67;1615.77	No	0.253962	1.19248	0.0115189	0.141038	Tested	1690.72;1793.49;1769.98	1356.23;1384.67;1615.77	No	-0.116907	-1.08441	0.243881	0.634824	Tested	1482.98;1623.57;1715.51	1690.72;1793.49;1769.98	No
EHI_129340	-	-	DS571430:11983-13674	1509.27	-0.350562	-1.27506	9.22025e-05	0.00166821	Tested	1394.95;1295.33;1323.49	1651.9;1708.59;1813.66	Down	-0.22573	-1.16937	0.0116076	0.141645	Tested	1434.71;1407.09;1553.74	1651.9;1708.59;1813.66	No	-0.124831	-1.09038	0.16507	0.553395	Tested	1394.95;1295.33;1323.49	1434.71;1407.09;1553.74	No
EHI_100140	-	-	DS571201:10532-12709	1149.4	-0.503932	-1.41807	0.000102803	0.0018243	Tested	1141.32;904.13;809.73	1496.35;1461.03;1255.46	Down	-0.326578	-1.25404	0.0116952	0.142472	Tested	1167.2;955.73;1153.68	1496.35;1461.03;1255.46	No	-0.177353	-1.13081	0.1726	0.560896	Tested	1141.32;904.13;809.73	1167.2;955.73;1153.68	No
EHI_163630	-	-	DS571246:25713-27032	125.695	-0.495894	-1.41019	0.00267196	0.0257074	Tested	106.9;100.74;108.34	150.41;170.36;157.75	Down	-0.414573	-1.3329	0.0117914	0.143333	Tested	93;141.05;102.72	150.41;170.36;157.75	No	-0.0813215	-1.05799	0.626139	0.888978	Tested	106.9;100.74;108.34	93;141.05;102.72	No
EHI_146320	-	-	DS571398:3909-4541	370.274	0.364671	1.28759	0.00304373	0.0284151	Tested	379.39;435.69;409.89	321.38;303.79;304.3	Up	0.310231	1.23991	0.0118055	0.143333	Tested	370.95;361.6;445.47	321.38;303.79;304.3	No	0.0544396	1.03846	0.654822	0.901263	Tested	379.39;435.69;409.89	370.95;361.6;445.47	No
EHI_160920	-	-	DS571228:27113-28027	119.972	0.326836	1.25426	0.0399434	0.178599	Tested	135.2;109.97;138.49	92.56;99.86;98.01	No	0.399096	1.31868	0.0118808	0.144005	Tested	129.57;133.36;142.72	92.56;99.86;98.01	No	-0.07226	-1.05136	0.644148	0.897233	Tested	135.2;109.97;138.49	129.57;133.36;142.72	No
EHI_098050	-	-	DS571255:43815-44701	76.5964	-0.225017	-1.16879	0.220191	0.518641	Tested	84.89;66.32;77.06	96.41;82.24;100.81	No	-0.463797	-1.37917	0.0120697	0.14605	Tested	72.1;64.11;45.41	96.41;82.24;100.81	No	0.23878	1.17999	0.198572	0.591401	Tested	84.89;66.32;77.06	72.1;64.11;45.41	No
EHI_136380	-	-	DS571222:32845-34052	8617.56	-0.470913	-1.38599	0.00227364	0.0225107	Tested	5796.73;7611.63;8498.27	9646.56;8985.22;13551.55	Down	-0.386927	-1.3076	0.0121488	0.146761	Tested	6188.15;8461.35;8818.55	9646.56;8985.22;13551.55	No	-0.0839866	-1.05994	0.586302	0.872119	Tested	5796.73;7611.63;8498.27	6188.15;8461.35;8818.55	No
EHI_125880	-	-	DS571160:61204-61860	219.637	0.163538	1.12003	0.229781	0.530509	Tested	233.71;212.39;207.74	192.83;184.62;197.89	No	0.338894	1.26479	0.0122634	0.147898	Tested	248.7;276.12;222.73	192.83;184.62;197.89	No	-0.175357	-1.12924	0.191846	0.582184	Tested	233.71;212.39;207.74	248.7;276.12;222.73	No
EHI_095890	-	-	DS571239:24279-28991	5340.91	-0.39339	-1.31348	0.000285515	0.0042071	Tested	4605.1;4443.4;4945.5	6130.65;5401.04;7219.16	Down	-0.271373	-1.20696	0.0122863	0.147918	Tested	4814.05;5133.4;5375.9	6130.65;5401.04;7219.16	No	-0.122018	-1.08826	0.260759	0.649066	Tested	4605.1;4443.4;4945.5	4814.05;5133.4;5375.9	No
EHI_011520	-	-	DS571405:2558-3196	69.5184	0.515297	1.42929	0.0054322	0.0441596	Tested	79.65;67.16;97.17	47.56;53.71;48.54	Up	0.46447	1.37981	0.012306	0.147918	Tested	71.06;78.65;82.17	47.56;53.71;48.54	No	0.0508261	1.03586	0.780544	0.939497	Tested	79.65;67.16;97.17	71.06;78.65;82.17	No
EHI_040670	-	-	DS571282:25746-26324	114.739	0.305631	1.23596	0.0665782	0.249874	Tested	120.52;115.85;125.09	73.27;101.54;100.81	No	0.415046	1.33334	0.0124163	0.148748	Tested	113.9;136.78;144.89	73.27;101.54;100.81	No	-0.109415	-1.07879	0.505054	0.835359	Tested	120.52;115.85;125.09	113.9;136.78;144.89	No
EHI_016360	-	-	DS571247:11630-13327	623.455	-0.298252	-1.22965	0.00739347	0.0552181	Tested	536.6;545.67;636.62	741.75;691.49;714.07	No	-0.278191	-1.21267	0.0124097	0.148748	Tested	569.49;538.56;636.85	741.75;691.49;714.07	No	-0.0200608	-1.014	0.857792	0.964151	Tested	536.6;545.67;636.62	569.49;538.56;636.85	No
EHI_004950	-	-	DS571195:42851-43357	45.6535	0.534257	1.4482	0.010294	0.0695853	Tested	68.12;47.01;48.03	19.28;24.34;43.87	No	0.52041	1.43436	0.012448	0.148882	Tested	55.38;57.28;47.57	19.28;24.34;43.87	No	0.0138473	1.00964	0.946594	0.988775	Tested	68.12;47.01;48.03	55.38;57.28;47.57	No
EHI_097980	-	-	DS571255:28826-30535	1682.47	-0.399456	-1.31901	8.20128e-05	0.00152432	Tested	1443.16;1435.52;1502.19	1952.71;1731.25;2196.36	Down	-0.252859	-1.19157	0.0125009	0.14902	Tested	1594.58;1590.03;1696.46	1952.71;1731.25;2196.36	No	-0.146597	-1.10696	0.149264	0.52966	Tested	1443.16;1435.52;1502.19	1594.58;1590.03;1696.46	No
EHI_135440	-	-	DS571422:6008-6235	115.231	-0.466153	-1.38142	0.00529857	0.0433317	Tested	89.08;93.18;112.8	133.69;158.61;143.75	Down	-0.416789	-1.33495	0.0124876	0.14902	Tested	96.13;122.24;87.58	133.69;158.61;143.75	No	-0.0493642	-1.03481	0.770321	0.938723	Tested	89.08;93.18;112.8	96.13;122.24;87.58	No
EHI_009860	-	-	DS571200:14542-16179	1885.38	-0.449529	-1.36559	4.51391e-05	0.000911475	Tested	1546.91;1534.58;1715.51	2162.25;1977.97;2566	Down	-0.274524	-1.2096	0.0125865	0.149794	Tested	1690.72;1849.91;1924.6	2162.25;1977.97;2566	No	-0.175004	-1.12897	0.112882	0.465844	Tested	1546.91;1534.58;1715.51	1690.72;1849.91;1924.6	No
EHI_104560	-	-	DS571185:49465-51147	1132.43	-0.393402	-1.31349	0.000711141	0.00868017	Tested	968.39;991.43;1016.35	1279.09;1429.98;1290.94	Down	-0.289385	-1.22212	0.0126433	0.150223	Tested	1052.26;1254.07;909.32	1279.09;1429.98;1290.94	No	-0.104017	-1.07476	0.372053	0.749682	Tested	968.39;991.43;1016.35	1052.26;1254.07;909.32	No
EHI_039840	-	-	DS571454:7928-8758	78.3493	-0.381985	-1.30313	0.0453235	0.194763	Tested	77.56;71.36;61.43	127.27;89.79;86.81	No	-0.476581	-1.39144	0.0126812	0.150425	Tested	66.88;78.65;45.41	127.27;89.79;86.81	No	0.0945963	1.06777	0.623179	0.887199	Tested	77.56;71.36;61.43	66.88;78.65;45.41	No
EHI_126260	-	-	DS571160:131411-132613	1041.54	0.317321	1.24601	0.00413458	0.0359326	Tested	1008.22;1171.92;1218.51	813.74;924.79;939.97	Up	0.275669	1.21056	0.0127641	0.15116	Tested	1090.92;1012.15;1193.68	813.74;924.79;939.97	No	0.0416522	1.02929	0.705329	0.916201	Tested	1008.22;1171.92;1218.51	1090.92;1012.15;1193.68	No
EHI_107180	-	-	DS571205:42142-43005	376.238	0.0400635	1.02816	0.790772	0.91436	Tested	409.78;324.04;300.44	309.81;376.8;312.7	No	0.374114	1.29604	0.0127905	0.151225	Tested	496.35;502.65;353.56	309.81;376.8;312.7	No	-0.33405	-1.26055	0.026069	0.217126	Tested	409.78;324.04;300.44	496.35;502.65;353.56	No
EHI_182880	-	-	DS571156:62872-63067	39.9726	0.405657	1.32469	0.0483228	0.202866	Tested	33.54;50.37;46.91	24.42;33.57;25.2	No	0.510172	1.42422	0.0128489	0.151667	Tested	51.2;51.29;43.25	24.42;33.57;25.2	No	-0.104514	-1.07513	0.607241	0.880963	Tested	33.54;50.37;46.91	51.2;51.29;43.25	No
EHI_115370	-	-	DS571357:23009-24082	507.659	-0.299137	-1.23041	0.0140658	0.0869465	Tested	475.81;452.48;478.02	503.92;570.65;686.07	No	-0.302762	-1.2335	0.0129288	0.152361	Tested	450.37;465.04;486.56	503.92;570.65;686.07	No	0.00362498	1.00252	0.976396	0.995511	Tested	475.81;452.48;478.02	450.37;465.04;486.56	No
EHI_198580	-	-	DS571165:5267-5916	2743.76	-0.544064	-1.45807	0.000200756	0.00319412	Tested	1699.93;2458.02;2512.96	3157.24;3349.21;3802.8	Down	-0.362961	-1.28606	0.013078	0.153869	Tested	2044.95;3062.94;2605.78	3157.24;3349.21;3802.8	No	-0.181103	-1.13375	0.216169	0.608734	Tested	1699.93;2458.02;2512.96	2044.95;3062.94;2605.78	No
EHI_198880	-	-	DS571165:59189-60676	2406.35	-0.619448	-1.53629	3.53948e-07	1.19119e-05	Tested	1803.68;1767.96;2017.07	2915.56;2473.1;3559.17	Down	-0.300954	-1.23196	0.0132017	0.155072	Tested	2232;2362.82;2525.77	2915.56;2473.1;3559.17	No	-0.318494	-1.24703	0.00891648	0.113205	Tested	1803.68;1767.96;2017.07	2232;2362.82;2525.77	No
EHI_078170	-	-	DS571271:7932-13150	1284.59	0.182565	1.1349	0.0613521	0.237574	Tested	1227.26;1324.71;1409.49	1191.68;1095.98;1178.92	No	0.241225	1.182	0.0133362	0.156398	Tested	1414.85;1444.7;1273.7	1191.68;1095.98;1178.92	No	-0.0586599	-1.0415	0.545971	0.853786	Tested	1227.26;1324.71;1409.49	1414.85;1444.7;1273.7	No
EHI_088450	-	-	DS571439:11545-11953	125.932	0.239776	1.18081	0.153824	0.425854	Tested	133.1;145.23;102.75	87.42;120;101.74	No	0.413328	1.33175	0.0135027	0.157582	Tested	163.01;138.49;141.64	87.42;120;101.74	No	-0.173552	-1.12783	0.295812	0.685538	Tested	133.1;145.23;102.75	163.01;138.49;141.64	No
EHI_082080	-	-	DS571285:16229-18919	3499.84	0.215757	1.16131	0.00699927	0.0527222	Tested	3503.61;3797;3776.14	3148.24;3175.5;3161.53	No	0.197667	1.14684	0.0134884	0.157582	Tested	3633.27;3488.66;3814.6	3148.24;3175.5;3161.53	No	0.0180899	1.01262	0.820718	0.951281	Tested	3503.61;3797;3776.14	3633.27;3488.66;3814.6	No
EHI_176840	-	-	DS571540:6564-7934	68.6199	-0.457134	-1.37281	0.0260563	0.133419	Tested	67.07;67.16;37.97	119.55;90.63;71.87	No	-0.507146	-1.42124	0.0135973	0.158431	Tested	73.15;55.57;34.6	119.55;90.63;71.87	No	0.0500112	1.03527	0.808511	0.948177	Tested	67.07;67.16;37.97	73.15;55.57;34.6	No
EHI_185270	-	-	DS571249:28029-35030	751.528	0.315063	1.24407	0.00513606	0.0422988	Tested	932.76;799.19;715.91	680.04;613.45;642.2	Up	0.277589	1.21217	0.0137244	0.159654	Tested	802.52;807.84;769.84	680.04;613.45;642.2	No	0.0374732	1.02631	0.737738	0.930062	Tested	932.76;799.19;715.91	802.52;807.84;769.84	No
EHI_065610	-	-	DS571192:19381-21195	415.147	0.170088	1.12513	0.172376	0.45284	Tested	404.54;446.61;399.84	349.66;404.49;343.5	No	0.305825	1.23613	0.0138104	0.160396	Tested	500.53;483.85;403.3	349.66;404.49;343.5	No	-0.135738	-1.09865	0.272031	0.661496	Tested	404.54;446.61;399.84	500.53;483.85;403.3	No
EHI_172150	-	-	DS571471:5271-7670	51.9819	0.346466	1.27144	0.0818629	0.288194	Tested	56.59;63.8;43.56	38.57;39.44;37.34	No	0.488574	1.40306	0.0138556	0.160662	Tested	70.01;70.95;47.57	38.57;39.44;37.34	No	-0.142108	-1.10352	0.470303	0.818923	Tested	56.59;63.8;43.56	70.01;70.95;47.57	No
EHI_140660	-	-	DS571243:31200-31943	498.593	0.191683	1.1421	0.10212	0.332063	Tested	472.67;501.17;552.85	421.65;406.17;491.92	No	0.287537	1.22055	0.013962	0.161637	Tested	575.76;518.04;547.11	421.65;406.17;491.92	No	-0.0958542	-1.0687	0.409887	0.778056	Tested	472.67;501.17;552.85	575.76;518.04;547.11	No
EHI_009520	-	-	DS571184:39694-41907	1383	-0.0654336	-1.0464	0.431279	0.717846	Tested	1410.67;1387.67;1418.43	1466.78;1504.67;1447.75	No	-0.204843	-1.15256	0.0140185	0.162032	Tested	1239.3;1325.02;1246.66	1466.78;1504.67;1447.75	No	0.139409	1.10145	0.0948201	0.432404	Tested	1410.67;1387.67;1418.43	1239.3;1325.02;1246.66	No
EHI_073610	-	-	DS571171:61062-62318	284.951	-0.0778994	-1.05548	0.627578	0.841275	Tested	341.66;311.45;251.3	379.23;346.59;241.76	No	-0.396016	-1.31587	0.0141139	0.162736	Tested	253.92;246.2;192.46	379.23;346.59;241.76	No	0.318117	1.2467	0.0488339	0.305218	Tested	341.66;311.45;251.3	253.92;246.2;192.46	No
EHI_099750	-	-	DS571299:17173-18588	1191.64	-0.420503	-1.33839	0.00028987	0.0042636	Tested	942.19;1028.37;1111.29	1423.07;1281.45;1525.23	Down	-0.284251	-1.21778	0.0141245	0.162736	Tested	980.16;1256.64;1176.38	1423.07;1281.45;1525.23	No	-0.136252	-1.09905	0.24146	0.632534	Tested	942.19;1028.37;1111.29	980.16;1256.64;1176.38	No
EHI_130850	-	-	DS571170:22916-24193	65.3685	0.307175	1.23728	0.117701	0.365288	Tested	50.31;73.04;79.3	37.28;58.74;51.34	No	0.479897	1.39464	0.0141945	0.163283	Tested	73.15;94.89;70.28	37.28;58.74;51.34	No	-0.172722	-1.12718	0.374072	0.751615	Tested	50.31;73.04;79.3	73.15;94.89;70.28	No
EHI_158190	-	-	DS571223:36672-37148	105.071	-0.357545	-1.28124	0.041063	0.181914	Tested	112.14;104.94;68.13	136.27;138.47;116.68	No	-0.429038	-1.34634	0.0144067	0.16546	Tested	96.13;82.07;90.82	136.27;138.47;116.68	No	0.0714931	1.0508	0.686005	0.910544	Tested	112.14;104.94;68.13	96.13;82.07;90.82	No
EHI_031300	-	-	DS571261:27435-28004	94.3134	-0.216002	-1.16151	0.235105	0.537064	Tested	83.84;82.27;116.15	91.27;105.74;142.81	No	-0.447466	-1.36364	0.0144502	0.165696	Tested	75.24;81.21;70.28	91.27;105.74;142.81	No	0.231464	1.17403	0.207741	0.601801	Tested	83.84;82.27;116.15	75.24;81.21;70.28	No
EHI_194200	-	-	DS571191:12884-14497	11347	0.264105	1.20089	0.00392384	0.0346123	Tested	11642.71;12374.03;12504.48	9638.84;9365.37;11128.37	Up	0.223908	1.16789	0.0144813	0.165789	Tested	11311.51;11661.93;12495.84	9638.84;9365.37;11128.37	No	0.0401972	1.02825	0.660494	0.902669	Tested	11642.71;12374.03;12504.48	11311.51;11661.93;12495.84	No
EHI_047110	-	-	DS571877:451-2334	72.3609	0.911701	1.88126	7.78191e-07	2.49571e-05	Tested	92.23;102.42;115.04	48.85;34.41;51.34	Up	0.456159	1.37188	0.014513	0.165889	Tested	70.01;66.68;70.28	48.85;34.41;51.34	No	0.455542	1.3713	0.0120245	0.136176	Tested	92.23;102.42;115.04	70.01;66.68;70.28	No
EHI_115300	-	-	DS571357:6450-7904	9774.09	-0.320203	-1.24851	0.000666495	0.00825848	Tested	8543.65;8519.95;9339.27	10959.07;10155.05;12240.08	Down	-0.229472	-1.17241	0.014714	0.167905	Tested	8842.31;9553;9814.37	10959.07;10155.05;12240.08	No	-0.0907312	-1.06491	0.335119	0.720953	Tested	8543.65;8519.95;9339.27	8842.31;9553;9814.37	No
EHI_135000	-	-	DS571203:16269-17018	602.665	-0.17885	-1.13198	0.122724	0.374211	Tested	624.63;623.74;517.11	740.46;636.95;647.8	No	-0.283194	-1.21689	0.0147358	0.167905	Tested	579.94;546.25;507.1	740.46;636.95;647.8	No	0.104344	1.07501	0.370401	0.749358	Tested	624.63;623.74;517.11	579.94;546.25;507.1	No
EHI_053080	-	-	DS571238:20058-21450	1608.19	-0.413327	-1.33175	0.000141767	0.00239046	Tested	1460.97;1209.7;1493.26	1920.57;1730.41;2009.68	Down	-0.26411	-1.2009	0.0148752	0.169226	Tested	1429.48;1625.93;1593.74	1920.57;1730.41;2009.68	No	-0.149217	-1.10897	0.170421	0.558706	Tested	1460.97;1209.7;1493.26	1429.48;1625.93;1593.74	No
EHI_145050	-	-	DS571537:2423-4225	639.907	-0.462063	-1.37751	3.35192e-05	0.000710156	Tested	556.51;518.8;540.57	710.89;728.42;840.09	Down	-0.269541	-1.20542	0.0150232	0.170219	Tested	575.76;680.46;607.65	710.89;728.42;840.09	No	-0.192522	-1.14276	0.0854631	0.412296	Tested	556.51;518.8;540.57	575.76;680.46;607.65	No
EHI_051900	-	-	DS571176:81202-82719	166.779	0.499072	1.4133	0.0004689	0.00620496	Tested	200.18;207.35;177.58	140.12;129.24;126.01	Up	0.348788	1.27349	0.0150165	0.170219	Tested	168.24;180.37;171.92	140.12;129.24;126.01	No	0.150285	1.10979	0.284106	0.67322	Tested	200.18;207.35;177.58	168.24;180.37;171.92	No
EHI_024380	-	-	DS571198:10166-11131	337.041	0.285394	1.21874	0.0177337	0.102663	Tested	352.14;351.74;375.27	296.96;292.04;280.03	No	0.29251	1.22477	0.0150332	0.170219	Tested	333.34;349.64;402.22	296.96;292.04;280.03	No	-0.00711582	-1.00494	0.952312	0.989285	Tested	352.14;351.74;375.27	333.34;349.64;402.22	No
EHI_140770	-	-	DS571243:50152-50292	60.0168	-0.251735	-1.19064	0.184007	0.469445	Tested	57.64;57.92;59.19	89.99;64.62;68.14	No	-0.462979	-1.37838	0.0151539	0.171317	Tested	56.43;41.89;44.33	89.99;64.62;68.14	No	0.211243	1.15769	0.270655	0.660889	Tested	57.64;57.92;59.19	56.43;41.89;44.33	No
EHI_008130	-	-	DS571178:73874-74263	500.178	0.523315	1.43725	8.77305e-05	0.00161227	Tested	612.06;517.96;655.6	359.95;425.47;399.51	Up	0.324367	1.25212	0.0153465	0.173224	Tested	564.27;424.01;542.78	359.95;425.47;399.51	No	0.198948	1.14786	0.133329	0.504089	Tested	612.06;517.96;655.6	564.27;424.01;542.78	No
EHI_035980	-	-	DS571327:22031-24658	3844.18	-0.0909103	-1.06504	0.281279	0.586362	Tested	3675.49;3838.97;4062.06	3905.42;4095.25;4357.26	No	-0.204561	-1.15234	0.015414	0.173444	Tested	3419.05;3585.26;3658.9	3905.42;4095.25;4357.26	No	0.11365	1.08196	0.178544	0.569064	Tested	3675.49;3838.97;4062.06	3419.05;3585.26;3658.9	No
EHI_021410	-	-	DS571194:49912-50610	1368.41	-0.348775	-1.27348	0.00124472	0.0136635	Tested	1255.56;1256.71;1149.26	1552.91;1755.59;1436.55	Down	-0.261409	-1.19865	0.015409	0.173444	Tested	1444.11;1258.35;1206.66	1552.91;1755.59;1436.55	No	-0.0873658	-1.06243	0.419832	0.785272	Tested	1255.56;1256.71;1149.26	1444.11;1258.35;1206.66	No
EHI_114110	-	-	DS571251:2746-6663	382.208	-0.252098	-1.19094	0.0650638	0.246029	Tested	411.88;384.48;291.5	493.64;441.41;393.91	No	-0.331208	-1.25807	0.0155154	0.173773	Tested	332.29;359.89;330.86	493.64;441.41;393.91	No	0.0791098	1.05637	0.56498	0.862123	Tested	411.88;384.48;291.5	332.29;359.89;330.86	No
EHI_053030	-	-	DS571238:11195-11786	441.84	0.247983	1.18755	0.0329157	0.157972	Tested	441.23;510.41;441.16	353.52;397.78;403.24	No	0.281116	1.21513	0.0154806	0.173773	Tested	450.37;500.94;477.91	353.52;397.78;403.24	No	-0.0331322	-1.02323	0.773614	0.938974	Tested	441.23;510.41;441.16	450.37;500.94;477.91	No
EHI_093340	-	-	DS571594:1242-2264	476.886	-0.3282	-1.25545	0.00746195	0.0555773	Tested	451.71;389.52;456.8	586.2;508.55;571.26	No	-0.296057	-1.22778	0.0156931	0.175434	Tested	384.54;463.33;480.07	586.2;508.55;571.26	No	-0.0321427	-1.02253	0.794468	0.944623	Tested	451.71;389.52;456.8	384.54;463.33;480.07	No
EHI_088040	-	-	DS571307:9252-9441	56.3605	-0.126534	-1.09167	0.504253	0.769195	Tested	56.59;56.25;65.9	62.99;78.88;57.87	No	-0.461599	-1.37707	0.015868	0.176899	Tested	44.93;42.74;41.09	62.99;78.88;57.87	No	0.335065	1.26143	0.0808568	0.402272	Tested	56.59;56.25;65.9	44.93;42.74;41.09	No
EHI_201080	-	-	DS571306:2335-5804	1352.15	-0.336601	-1.26278	0.000892235	0.0103646	Tested	1311.1;1089.65;1230.79	1605.62;1517.26;1528.96	Down	-0.243874	-1.18417	0.015917	0.177172	Tested	1403.36;1269.46;1213.15	1605.62;1517.26;1528.96	No	-0.0927266	-1.06638	0.361356	0.744374	Tested	1311.1;1089.65;1230.79	1403.36;1269.46;1213.15	No
EHI_114420	-	-	DS571368:19345-22515	1214.03	0.383286	1.30431	0.00135749	0.0146266	Tested	1508.13;1276.02;1293.34	1168.54;985.21;899.83	Up	0.288507	1.22138	0.0159719	0.177509	Tested	1408.58;1211.33;1175.3	1168.54;985.21;899.83	No	0.0947794	1.0679	0.426716	0.786872	Tested	1508.13;1276.02;1293.34	1408.58;1211.33;1175.3	No
EHI_101280	-	-	DS571353:17533-21123	13726.8	0.372026	1.29417	7.83492e-05	0.00146288	Tested	15050.95;15403.74;15963.43	11756.1;12153.17;11466.27	Up	0.22664	1.17011	0.0161499	0.178937	Tested	14441.12;12158.6;15148.11	11756.1;12153.17;11466.27	No	0.145386	1.10603	0.122564	0.483668	Tested	15050.95;15403.74;15963.43	14441.12;12158.6;15148.11	No
EHI_049290	-	-	DS571152:3000-3374	645.936	0.12931	1.09377	0.202045	0.495044	Tested	614.15;672.43;653.37	565.63;563.94;633.8	No	0.243013	1.18346	0.0161464	0.178937	Tested	700.11;706.11;703.88	565.63;563.94;633.8	No	-0.113703	-1.082	0.258229	0.64597	Tested	614.15;672.43;653.37	700.11;706.11;703.88	No
EHI_183130	-	-	DS571156:109145-110128	193.691	-0.164249	-1.12058	0.312846	0.616347	Tested	233.71;180.49;173.11	217.25;213.15;242.69	No	-0.392306	-1.31249	0.0164348	0.180716	Tested	182.87;182.08;117.85	217.25;213.15;242.69	No	0.228058	1.17126	0.164281	0.552756	Tested	233.71;180.49;173.11	182.87;182.08;117.85	No
EHI_193300	-	-	DS571265:9351-10189	94.6973	-0.5154	-1.42939	0.00754023	0.0560407	Tested	78.6;65.48;87.12	125.98;91.47;160.55	No	-0.462143	-1.37759	0.0164606	0.180716	Tested	58.52;82.92;101.64	125.98;91.47;160.55	No	-0.0532571	-1.0376	0.783809	0.940378	Tested	78.6;65.48;87.12	58.52;82.92;101.64	No
EHI_113970	-	-	DS571378:13313-14455	2636.07	-0.244276	-1.1845	0.00829665	0.0596221	Tested	2343.43;2409.33;2635.81	2869.28;2859.96;3096.19	No	-0.222001	-1.16635	0.0164053	0.180716	Tested	2524.58;2313.24;2672.81	2869.28;2859.96;3096.19	No	-0.0222749	-1.01556	0.810074	0.948177	Tested	2343.43;2409.33;2635.81	2524.58;2313.24;2672.81	No
EHI_144610	-	-	DS571508:6141-7310	895.303	-0.200419	-1.14903	0.0814491	0.287232	Tested	906.56;831.93;855.52	961.57;1130.39;920.36	No	-0.275813	-1.21068	0.0166026	0.181998	Tested	924.77;755.69;770.92	961.57;1130.39;920.36	No	0.0753939	1.05365	0.51366	0.83985	Tested	906.56;831.93;855.52	924.77;755.69;770.92	No
EHI_136430	-	-	DS571222:40642-41187	54.9181	-0.358381	-1.28199	0.0919041	0.310901	Tested	61.83;57.92;27.92	55.28;98.19;71.87	No	-0.508829	-1.4229	0.0167825	0.183692	Tested	37.62;59.84;23.79	55.28;98.19;71.87	No	0.150449	1.10991	0.480089	0.824286	Tested	61.83;57.92;27.92	37.62;59.84;23.79	No
EHI_148340	-	-	DS571146:60495-62423	216.965	-0.0313337	-1.02196	0.814513	0.924894	Tested	237.91;234.22;220.02	245.53;253.44;210.96	No	-0.322803	-1.25076	0.0168367	0.183961	Tested	180.78;195.76;174.08	245.53;253.44;210.96	No	0.29147	1.22389	0.0309903	0.239208	Tested	237.91;234.22;220.02	180.78;195.76;174.08	No
EHI_024380	-	-	DS571198:11190-12029	103.672	0.506932	1.42102	0.00277467	0.0264159	Tested	134.15;109.13;121.74	70.7;93.99;69.07	Up	0.405945	1.32496	0.0168834	0.183961	Tested	111.81;115.41;107.04	70.7;93.99;69.07	No	0.100986	1.07251	0.544979	0.853786	Tested	134.15;109.13;121.74	111.81;115.41;107.04	No
EHI_013030	-	-	DS571168:41748-42219	668.232	-0.339812	-1.26559	0.00410336	0.0357372	Tested	621.49;601.91;577.42	880.58;744.36;707.54	Down	-0.282545	-1.21634	0.016869	0.183961	Tested	701.16;620.62;559	880.58;744.36;707.54	No	-0.0572679	-1.04049	0.630085	0.891982	Tested	621.49;601.91;577.42	701.16;620.62;559	No
EHI_197790	-	-	DS571365:6871-7878	248.174	-0.639427	-1.55771	8.45963e-06	0.000216196	Tested	168.73;167.06;233.43	317.52;301.27;324.83	Down	-0.339236	-1.26509	0.017078	0.184412	Tested	222.57;262.44;235.71	317.52;301.27;324.83	No	-0.300191	-1.23131	0.0379809	0.270658	Tested	168.73;167.06;233.43	222.57;262.44;235.71	No
EHI_009430	-	-	DS571184:20891-22258	508.847	-0.157533	-1.11538	0.399683	0.693287	Tested	698;499.49;370.8	790.6;521.98;504.05	No	-0.446823	-1.36304	0.0170271	0.184412	Tested	454.55;479.57;260.58	790.6;521.98;504.05	No	0.28929	1.22204	0.12255	0.483668	Tested	698;499.49;370.8	454.55;479.57;260.58	No
EHI_067830	-	-	DS571150:3295-5790	1672.1	-0.426194	-1.34368	0.000360768	0.00505198	Tested	1481.93;1278.54;1547.98	1910.29;1760.62;2274.77	Down	-0.284658	-1.21812	0.0170618	0.184412	Tested	1457.7;1558.4;1778.63	1910.29;1760.62;2274.77	No	-0.141536	-1.10308	0.236934	0.628886	Tested	1481.93;1278.54;1547.98	1457.7;1558.4;1778.63	No
EHI_087390	-	-	DS571173:17896-18465	157.59	0.219494	1.16433	0.188594	0.476173	Tested	167.69;133.48;174.23	131.12;161.12;99.88	No	0.396563	1.31637	0.0170775	0.184412	Tested	191.22;169.26;190.3	131.12;161.12;99.88	No	-0.177068	-1.13058	0.283997	0.67322	Tested	167.69;133.48;174.23	191.22;169.26;190.3	No
EHI_159160	-	-	DS571167:9709-10305	26220.5	-0.176291	-1.12998	0.138816	0.401865	Tested	21965.94;29057.99;25990.69	27512.74;30105.15;30383.18	No	-0.284296	-1.21782	0.0169884	0.184412	Tested	20039.92;26497.08;24431.59	27512.74;30105.15;30383.18	No	0.108005	1.07774	0.364538	0.745656	Tested	21965.94;29057.99;25990.69	20039.92;26497.08;24431.59	No
EHI_021430	-	-	DS571194:51873-52967	156.893	-0.340426	-1.26613	0.0255509	0.13203	Tested	145.68;131.8;151.89	161.98;220.71;179.22	No	-0.36338	-1.28644	0.0172013	0.185466	Tested	148.38;135.07;137.32	161.98;220.71;179.22	No	0.0229534	1.01604	0.881599	0.968293	Tested	145.68;131.8;151.89	148.38;135.07;137.32	No
EHI_065620	-	-	DS571192:21284-23089	941.962	0.31104	1.2406	0.0256151	0.132164	Tested	1269.18;882.3;877.86	802.17;746.04;822.35	No	0.331491	1.25831	0.0173458	0.186746	Tested	1191.24;968.55;917.97	802.17;746.04;822.35	No	-0.0204512	-1.01428	0.882978	0.968853	Tested	1269.18;882.3;877.86	1191.24;968.55;917.97	No
EHI_166420	-	-	DS571326:14720-15228	48.7105	0.038766	1.02723	0.854386	0.942904	Tested	51.35;73.87;51.38	75.85;67.97;27.07	No	-0.504177	-1.41831	0.0173937	0.186982	Tested	30.3;32.48;28.11	75.85;67.97;27.07	No	0.542943	1.45694	0.0104074	0.124062	Tested	51.35;73.87;51.38	30.3;32.48;28.11	No
EHI_118780	-	-	DS571180:61237-62262	1034.76	-0.134565	-1.09776	0.331204	0.632552	Tested	1033.37;1184.52;919.18	1029.7;1424.11;1031.44	No	-0.329709	-1.25676	0.0174311	0.187106	Tested	803.56;1024.12;862.83	1029.7;1424.11;1031.44	No	0.195144	1.14484	0.159697	0.547012	Tested	1033.37;1184.52;919.18	803.56;1024.12;862.83	No
EHI_061010	-	-	DS571413:12926-14953	252.218	-0.230829	-1.17351	0.0782022	0.27923	Tested	226.38;230.86;268.05	296.96;282.81;286.56	No	-0.312106	-1.24152	0.017548	0.187894	Tested	213.17;252.18;213	296.96;282.81;286.56	No	0.0812767	1.05795	0.539139	0.851677	Tested	226.38;230.86;268.05	213.17;252.18;213	No
EHI_160220	-	-	DS571731:2425-3843	463.08	-0.294968	-1.22686	0.0231633	0.124135	Tested	485.24;374.41;424.41	626.05;474.14;514.32	No	-0.308513	-1.23843	0.0175565	0.187894	Tested	430.52;418.02;420.6	626.05;474.14;514.32	No	0.0135445	1.00943	0.917394	0.981205	Tested	485.24;374.41;424.41	430.52;418.02;420.6	No
EHI_004490	-	-	DS571181:56340-56651	7831.67	-0.269246	-1.20518	0.0475673	0.201036	Tested	6182.41;7379.09;8512.79	8496.01;7843.92;10897.81	No	-0.32252	-1.25051	0.0176386	0.188493	Tested	6150.54;7039.73;7982.76	8496.01;7843.92;10897.81	No	0.0532743	1.03762	0.695132	0.91387	Tested	6182.41;7379.09;8512.79	6150.54;7039.73;7982.76	No
EHI_129480	-	-	DS571459:5033-5426	108.027	0.701079	1.62572	0.00015544	0.00258372	Tested	151.97;158.66;108.34	70.7;62.1;86.81	Up	0.441191	1.35773	0.0177757	0.189398	Tested	138.98;85.49;109.2	70.7;62.1;86.81	No	0.259888	1.19739	0.15665	0.543226	Tested	151.97;158.66;108.34	138.98;85.49;109.2	No
EHI_188100	-	-	DS571206:26974-27285	93.6829	-0.674449	-1.59599	0.000412075	0.00559453	Tested	64.98;61.28;78.18	120.84;150.22;114.81	Down	-0.450302	-1.36633	0.0178201	0.18947	Tested	93;106.86;52.98	120.84;150.22;114.81	No	-0.224147	-1.16809	0.243547	0.634697	Tested	64.98;61.28;78.18	93;106.86;52.98	No
EHI_138370	-	-	DS571241:19785-21791	3240.53	-0.265216	-1.20182	0.00306878	0.0286163	Tested	3195.48;2781.22;2993.21	3739.58;3397.05;3738.39	Down	-0.2121	-1.15837	0.0178349	0.18947	Tested	3210.07;3145.01;2964.75	3739.58;3397.05;3738.39	No	-0.0531159	-1.0375	0.553727	0.857651	Tested	3195.48;2781.22;2993.21	3210.07;3145.01;2964.75	No
EHI_107210	-	-	DS571205:46262-47365	3535.64	0.0709829	1.05043	0.456121	0.734857	Tested	3453.3;3263.08;3653.28	3238.23;3152;3452.76	No	0.225295	1.16902	0.0179012	0.189895	Tested	3870.47;3514.31;4223.3	3238.23;3152;3452.76	No	-0.154312	-1.11289	0.104659	0.452777	Tested	3453.3;3263.08;3653.28	3870.47;3514.31;4223.3	No
EHI_137710	-	-	DS571187:20461-21705	2677.65	-0.235999	-1.17772	0.00790172	0.0576966	Tested	2450.33;2505.03;2562.1	3017.12;2757.58;3148.46	No	-0.210225	-1.15687	0.0179323	0.189946	Tested	2382.47;2648.34;2627.4	3017.12;2757.58;3148.46	No	-0.0257738	-1.01803	0.772105	0.938974	Tested	2450.33;2505.03;2562.1	2382.47;2648.34;2627.4	No
EHI_067940	-	-	DS571150:26095-26662	683.868	0.190695	1.14131	0.116915	0.364572	Tested	577.47;759.74;756.12	546.35;627.72;634.73	No	0.287161	1.22024	0.0180355	0.190759	Tested	722.06;781.34;749.3	546.35;627.72;634.73	No	-0.0964661	-1.06915	0.425235	0.785949	Tested	577.47;759.74;756.12	722.06;781.34;749.3	No
EHI_185290	-	-	DS571249:38630-39139	2302.83	-0.466629	-1.38188	1.0551e-05	0.000260683	Tested	1847.7;1908.15;2020.42	2749.73;2358.97;3056.05	Down	-0.249962	-1.18918	0.0180727	0.190873	Tested	2247.67;2139.7;2397.1	2749.73;2358.97;3056.05	No	-0.216667	-1.16205	0.0410823	0.280395	Tested	1847.7;1908.15;2020.42	2247.67;2139.7;2397.1	No
EHI_049350	-	-	DS571152:13190-14403	1415.1	0.0146728	1.01022	0.880974	0.954885	Tested	1260.8;1391.87;1377.1	1282.95;1288.16;1415.08	No	0.230742	1.17344	0.0181749	0.191421	Tested	1577.86;1694.32;1447.77	1282.95;1288.16;1415.08	No	-0.21607	-1.16156	0.0268924	0.220109	Tested	1260.8;1391.87;1377.1	1577.86;1694.32;1447.77	No
EHI_074010	-	-	DS571232:10850-11305	802.301	-0.225551	-1.16922	0.173045	0.453888	Tested	743.06;637.17;966.09	894.72;824.09;1117.32	No	-0.391226	-1.31151	0.0182041	0.191421	Tested	653.09;501.8;883.37	894.72;824.09;1117.32	No	0.165675	1.12169	0.317736	0.706452	Tested	743.06;637.17;966.09	653.09;501.8;883.37	No
EHI_129360	-	-	DS571430:15953-17331	800.787	0.145385	1.10603	0.160693	0.436722	Tested	823.76;808.43;792.98	644.05;800.59;728.08	No	0.244227	1.18446	0.0181899	0.191421	Tested	892.38;854;862.83	644.05;800.59;728.08	No	-0.0988418	-1.07091	0.337332	0.723118	Tested	823.76;808.43;792.98	892.38;854;862.83	No
EHI_127260	-	-	DS571166:71985-72389	163.301	-0.66317	-1.58356	5.56178e-05	0.00109601	Tested	133.1;101.58;131.79	226.25;245.88;167.08	Down	-0.385089	-1.30594	0.0183227	0.192388	Tested	171.37;140.2;152.45	226.25;245.88;167.08	No	-0.278081	-1.21258	0.0934941	0.430255	Tested	133.1;101.58;131.79	171.37;140.2;152.45	No
EHI_190880	-	-	DS571426:14197-16260	178.49	-0.329955	-1.25697	0.0420579	0.184919	Tested	180.26;132.64;179.82	186.4;202.25;256.69	No	-0.383042	-1.30409	0.0183975	0.192893	Tested	151.52;179.52;137.32	186.4;202.25;256.69	No	0.053087	1.03748	0.745528	0.932541	Tested	180.26;132.64;179.82	151.52;179.52;137.32	No
EHI_200210	-	-	DS571332:26620-28293	448.778	-0.0410289	-1.02885	0.724319	0.889145	Tested	478.96;484.38;444.51	455.07;539.6;455.51	No	-0.275829	-1.21069	0.0184852	0.192973	Tested	421.11;368.44;391.41	455.07;539.6;455.51	No	0.234801	1.17674	0.045045	0.29255	Tested	478.96;484.38;444.51	421.11;368.44;391.41	No
EHI_082040	-	-	DS571285:7718-8209	167.176	0.564176	1.47854	0.000292445	0.00428605	Tested	204.37;204.83;195.45	141.41;119.17;121.35	Up	0.368796	1.29127	0.0184714	0.192973	Tested	199.58;136.78;181.65	141.41;119.17;121.35	No	0.19538	1.14503	0.20382	0.597137	Tested	204.37;204.83;195.45	199.58;136.78;181.65	No
EHI_043010	-	-	DS571292:30810-32633	9786.98	-0.28163	-1.21557	0.000903265	0.0104335	Tested	8795.18;9015.25;8990.81	10794.53;11889.66;10163.2	Down	-0.19989	-1.14861	0.0184532	0.192973	Tested	9627.06;9039.23;9767.88	10794.53;11889.66;10163.2	No	-0.0817399	-1.05829	0.33561	0.721174	Tested	8795.18;9015.25;8990.81	9627.06;9039.23;9767.88	No
EHI_169850	-	-	DS571207:12577-13240	519.647	0.150088	1.10964	0.174405	0.456264	Tested	505.16;553.22;510.41	474.36;495.12;434.05	No	0.259329	1.19692	0.0185601	0.193475	Tested	608.16;530.86;565.49	474.36;495.12;434.05	No	-0.10924	-1.07866	0.318892	0.708084	Tested	505.16;553.22;510.41	608.16;530.86;565.49	No
EHI_146360	-	-	DS571398:15539-16080	115.389	0.055422	1.03916	0.746298	0.899891	Tested	126.81;146.07;123.97	106.7;120.84;150.28	No	-0.407737	-1.3266	0.0187543	0.195217	Tested	81.51;107.71;74.61	106.7;120.84;150.28	No	0.463159	1.37856	0.00748241	0.101097	Tested	126.81;146.07;123.97	81.51;107.71;74.61	No
EHI_107910	-	-	DS571406:14297-17797	317.92	-0.235211	-1.17708	0.0689305	0.256117	Tested	326.99;256.88;327.24	349.66;354.98;383.64	No	-0.304303	-1.23482	0.01883	0.195443	Tested	274.82;277.83;309.23	349.66;354.98;383.64	No	0.0690927	1.04906	0.596025	0.877417	Tested	326.99;256.88;327.24	274.82;277.83;309.23	No
EHI_146180	-	-	DS571244:41779-41967	660.707	0.332743	1.25941	0.00588447	0.0466454	Tested	616.25;736.23;817.55	552.77;530.37;602.06	Up	0.283843	1.21743	0.0188768	0.195647	Tested	647.86;690.72;752.54	552.77;530.37;602.06	No	0.0489004	1.03448	0.683937	0.910544	Tested	616.25;736.23;817.55	647.86;690.72;752.54	No
EHI_144600	-	-	DS571508:5074-5217	172.327	-0.416958	-1.33511	0.00687926	0.052215	Tested	164.54;129.28;156.36	208.25;242.53;179.22	No	-0.361163	-1.28446	0.0189803	0.195877	Tested	169.28;143.62;157.86	208.25;242.53;179.22	No	-0.0557943	-1.03943	0.720094	0.923028	Tested	164.54;129.28;156.36	169.28;143.62;157.86	No
EHI_023080	-	-	DS571153:65029-66306	937.858	-0.212006	-1.1583	0.0345511	0.162649	Tested	893.98;933.51;848.82	1079.84;939.06;1113.58	No	-0.235471	-1.17729	0.0189316	0.195877	Tested	856.85;883.06;892.02	1079.84;939.06;1113.58	No	0.023465	1.0164	0.815758	0.950367	Tested	893.98;933.51;848.82	856.85;883.06;892.02	No
EHI_065240	-	-	DS571302:4937-10170	149.424	0.38175	1.30292	0.0303787	0.149481	Tested	176.07;167.06;148.54	95.13;126.72;126.95	No	0.413341	1.33177	0.0189792	0.195877	Tested	192.27;197.47;114.61	95.13;126.72;126.95	No	-0.0315906	-1.02214	0.856581	0.964151	Tested	176.07;167.06;148.54	192.27;197.47;114.61	No
EHI_038680	-	-	DS571190:19449-19858	356.835	0.413229	1.33166	0.00255602	0.0247375	Tested	377.3;476.83;355.16	272.53;321.41;280.96	Up	0.321533	1.24966	0.0191074	0.196907	Tested	343.79;413.75;369.78	272.53;321.41;280.96	No	0.0916965	1.06562	0.499715	0.834014	Tested	377.3;476.83;355.16	343.79;413.75;369.78	No
EHI_152500	-	-	DS571145:278408-278842	146.82	0.0861947	1.06157	0.597427	0.823933	Tested	213.8;146.07;148.54	172.26;160.29;140.95	No	-0.386882	-1.30756	0.019267	0.198269	Tested	115.99;119.68;103.8	172.26;160.29;140.95	No	0.473077	1.38807	0.0041185	0.0677138	Tested	213.8;146.07;148.54	115.99;119.68;103.8	No
EHI_162180	-	-	DS571362:2299-3652	1031.93	0.49255	1.40693	0.000271986	0.00405895	Tested	1036.51;1284.41;1317.91	698.04;751.08;1025.84	Up	0.316904	1.24565	0.0193047	0.198375	Tested	1048.08;1111.31;1014.2	698.04;751.08;1025.84	No	0.175646	1.12947	0.19285	0.582961	Tested	1036.51;1284.41;1317.91	1048.08;1111.31;1014.2	No
EHI_148760	-	-	DS571146:144128-145597	692.1	-0.499735	-1.41395	1.28936e-06	3.96404e-05	Tested	602.62;568.33;531.63	795.74;819.89;846.62	Down	-0.239383	-1.18049	0.019458	0.199383	Tested	632.19;721.5;710.37	795.74;819.89;846.62	No	-0.260351	-1.19777	0.01207	0.136176	Tested	602.62;568.33;531.63	632.19;721.5;710.37	No
EHI_070780	-	-	DS571284:29881-30339	62.4318	-0.372837	-1.2949	0.0595788	0.23382	Tested	34.59;68;64.78	71.99;83.08;86.81	No	-0.462188	-1.37763	0.0197163	0.201173	Tested	42.84;58.98;50.82	71.99;83.08;86.81	No	0.0893511	1.06389	0.654097	0.90117	Tested	34.59;68;64.78	42.84;58.98;50.82	No
EHI_138480	-	-	DS571241:38647-39234	1031.84	-0.452206	-1.36813	0.00663895	0.0509827	Tested	670.75;1051.88;912.48	1180.11;1236.13;1452.42	No	-0.388421	-1.30896	0.0196884	0.201173	Tested	622.79;1136.1;1023.93	1180.11;1236.13;1452.42	No	-0.0637859	-1.0452	0.702145	0.915939	Tested	670.75;1051.88;912.48	622.79;1136.1;1023.93	No
EHI_004170	-	-	DS571181:2190-2705	3206.01	0.222776	1.16698	0.0198585	0.111464	Tested	3058.19;3575.37;3490.22	2765.16;2851.57;2984.18	No	0.223059	1.16721	0.019694	0.201173	Tested	3320.83;3156.12;3652.41	2765.16;2851.57;2984.18	No	-0.00028234	-1.0002	0.997641	0.999369	Tested	3058.19;3575.37;3490.22	3320.83;3156.12;3652.41	No
EHI_153280	-	-	DS571145:418556-419315	413.546	-0.446711	-1.36293	0.00222589	0.0221183	Tested	291.36;370.21;396.49	469.22;433.86;608.6	Down	-0.33963	-1.26543	0.0198207	0.201953	Tested	351.1;429.14;371.94	469.22;433.86;608.6	No	-0.107081	-1.07705	0.465437	0.817443	Tested	291.36;370.21;396.49	351.1;429.14;371.94	No
EHI_197280	-	-	DS571157:91597-93029	106.616	0.811159	1.75462	3.63675e-05	0.000760647	Tested	183.41;140.19;119.51	89.99;60.42;49.47	Up	0.458888	1.37448	0.0199278	0.202758	Tested	142.11;96.6;77.85	89.99;60.42;49.47	No	0.352271	1.27657	0.0709507	0.377787	Tested	183.41;140.19;119.51	142.11;96.6;77.85	No
EHI_158560	-	-	DS571328:10624-12384	355.122	-0.130273	-1.0945	0.349197	0.647118	Tested	409.78;310.61;358.52	426.79;429.67;337.9	No	-0.324812	-1.2525	0.0200806	0.204026	Tested	319.75;331.68;271.39	426.79;429.67;337.9	No	0.194538	1.14436	0.164692	0.553182	Tested	409.78;310.61;358.52	319.75;331.68;271.39	No
EHI_134810	-	-	DS571193:66509-67119	7453.53	-0.191791	-1.14218	0.0276508	0.139413	Tested	6596.39;7388.32;7368	8418.88;7664.33;8455.02	No	-0.202386	-1.1506	0.0201326	0.204267	Tested	6749.29;7032.89;7408.62	8418.88;7664.33;8455.02	No	0.0105952	1.00737	0.903227	0.97553	Tested	6596.39;7388.32;7368	6749.29;7032.89;7408.62	No
EHI_146940	-	-	DS571374:7235-8611	354.315	0.0519295	1.03665	0.733528	0.894123	Tested	365.77;394.56;433.35	325.24;373.44;443.38	No	-0.356533	-1.28035	0.0201726	0.204385	Tested	217.35;347.07;288.69	325.24;373.44;443.38	No	0.408463	1.32727	0.00771796	0.103124	Tested	365.77;394.56;433.35	217.35;347.07;288.69	No
EHI_068420	-	-	DS571150:119522-120367	77.6944	0.0749176	1.0533	0.680496	0.864722	Tested	69.17;79.75;62.54	69.42;62.1;67.21	No	0.417705	1.3358	0.0203747	0.206144	Tested	99.27;79.5;110.29	69.42;62.1;67.21	No	-0.342787	-1.2682	0.0562352	0.33427	Tested	69.17;79.75;62.54	99.27;79.5;110.29	No
EHI_000730	-	-	DS571186:73252-74927	9580.68	-0.441493	-1.35801	4.64918e-05	0.000936477	Tested	8981.73;8237.04;7127.87	11772.81;10798.71;11245.98	Down	-0.250728	-1.18981	0.0206853	0.207984	Tested	10216.41;9653.02;8192.52	11772.81;10798.71;11245.98	No	-0.190765	-1.14137	0.0785495	0.396862	Tested	8981.73;8237.04;7127.87	10216.41;9653.02;8192.52	No
EHI_166460	-	-	DS571326:21715-22254	52.69	0.831252	1.77923	4.83284e-05	0.000968701	Tested	77.56;74.71;73.71	25.71;36.92;28.94	Up	0.47511	1.39002	0.0207581	0.207984	Tested	34.48;73.52;48.66	25.71;36.92;28.94	No	0.356143	1.28	0.0790665	0.396911	Tested	77.56;74.71;73.71	34.48;73.52;48.66	No
EHI_004610	-	-	DS571181:82273-84012	3572.75	0.122214	1.0884	0.129287	0.385598	Tested	3487.89;3687.03;3677.85	3164.95;3442.36;3328.62	No	0.186201	1.13776	0.0207433	0.207984	Tested	3738.81;3665.62;3961.65	3164.95;3442.36;3328.62	No	-0.0639876	-1.04535	0.426144	0.786594	Tested	3487.89;3687.03;3677.85	3738.81;3665.62;3961.65	No
EHI_122860	-	-	DS571281:24825-25452	54.2252	0.569079	1.48358	0.00570889	0.0457271	Tested	67.07;66.32;67.01	23.14;46.99;35.47	Up	0.476977	1.39182	0.0206377	0.207984	Tested	80.46;61.55;40.01	23.14;46.99;35.47	No	0.092102	1.06592	0.652337	0.90016	Tested	67.07;66.32;67.01	80.46;61.55;40.01	No
EHI_146960	-	-	DS571374:10329-11219	141.092	0.361078	1.28439	0.0531978	0.217309	Tested	132.05;147.75;178.7	79.7;130.91;113.88	No	0.431452	1.34859	0.0207531	0.207984	Tested	163.01;210.29;113.53	79.7;130.91;113.88	No	-0.0703739	-1.04999	0.704456	0.916088	Tested	132.05;147.75;178.7	163.01;210.29;113.53	No
EHI_118920	-	-	DS571180:91761-92225	565.17	0.67623	1.59796	8.49375e-07	2.69232e-05	Tested	581.66;808.43;778.46	395.94;399.46;480.72	Up	0.318698	1.2472	0.0208553	0.208013	Tested	490.08;541.98;609.82	395.94;399.46;480.72	No	0.357531	1.28123	0.00885314	0.112592	Tested	581.66;808.43;778.46	490.08;541.98;609.82	No
EHI_177360	-	-	DS571175:45241-46089	122.023	0.048791	1.0344	0.768511	0.907954	Tested	143.58;132.64;138.49	129.84;146.02;121.35	No	-0.387801	-1.3084	0.0209582	0.208013	Tested	118.08;75.23;92.99	129.84;146.02;121.35	No	0.436592	1.3534	0.0092182	0.115725	Tested	143.58;132.64;138.49	118.08;75.23;92.99	No
EHI_171760	-	-	DS571477:4148-6631	2171.45	-0.526999	-1.44093	1.88451e-05	0.000437111	Tested	1669.53;1657.99;1958.99	2250.95;2639.26;3002.85	Down	-0.283928	-1.21751	0.0209914	0.208013	Tested	1931.06;2007.2;2425.21	2250.95;2639.26;3002.85	No	-0.243071	-1.18351	0.0487262	0.305116	Tested	1669.53;1657.99;1958.99	1931.06;2007.2;2425.21	No
EHI_085020	-	-	DS571211:52522-54009	522.966	0.143671	1.10471	0.22464	0.523541	Tested	575.38;548.18;444.51	476.93;464.07;467.65	No	0.272285	1.20772	0.0209786	0.208013	Tested	618.61;559.93;551.43	476.93;464.07;467.65	No	-0.128614	-1.09324	0.273615	0.662867	Tested	575.38;548.18;444.51	618.61;559.93;551.43	No
EHI_026200	-	-	DS571286:4994-6469	41.0395	-0.302715	-1.23346	0.150313	0.419257	Tested	42.97;42.81;29.04	68.13;60.42;34.54	No	-0.486785	-1.40132	0.0209353	0.208013	Tested	31.35;38.47;21.62	68.13;60.42;34.54	No	0.18407	1.13608	0.383693	0.759084	Tested	42.97;42.81;29.04	31.35;38.47;21.62	No
EHI_038960	-	-	DS571190:62854-64431	765.367	0.331702	1.2585	0.0058027	0.046252	Tested	826.91;810.1;881.21	548.92;653.73;750.48	Up	0.27812	1.21261	0.0207941	0.208013	Tested	731.46;833.48;852.01	548.92;653.73;750.48	No	0.0535816	1.03784	0.654261	0.90117	Tested	826.91;810.1;881.21	731.46;833.48;852.01	No
EHI_128170	-	-	DS571270:33355-34941	850.668	-0.29819	-1.2296	0.00860061	0.0611084	Tested	780.79;768.13;786.28	996.28;833.32;1092.11	No	-0.261879	-1.19904	0.0209205	0.208013	Tested	738.77;822.37;837.96	996.28;833.32;1092.11	No	-0.036311	-1.02549	0.749852	0.93369	Tested	780.79;768.13;786.28	738.77;822.37;837.96	No
EHI_050750	-	-	DS571149:104092-106605	495.053	0.347487	1.27234	0.00201907	0.02036	Tested	575.38;530.56;541.68	380.51;432.18;453.65	Up	0.260178	1.19763	0.0210527	0.208335	Tested	499.48;552.24;489.8	380.51;432.18;453.65	No	0.087309	1.06239	0.433931	0.792439	Tested	575.38;530.56;541.68	499.48;552.24;489.8	No
EHI_139370	-	-	DS571311:13474-13809	355.176	-0.12628	-1.09148	0.280286	0.585312	Tested	336.42;363.5;367.45	383.09;423.79;365.9	No	-0.270663	-1.20636	0.0212857	0.210353	Tested	304.08;333.39;318.96	383.09;423.79;365.9	No	0.144383	1.10526	0.220916	0.613683	Tested	336.42;363.5;367.45	304.08;333.39;318.96	No
EHI_111740	-	-	DS571273:20701-21849	723.587	-0.236248	-1.17793	0.0380616	0.173233	Tested	692.76;709.37;648.9	853.59;808.98;788.75	No	-0.261944	-1.19909	0.0214988	0.212169	Tested	596.66;775.35;637.93	853.59;808.98;788.75	No	0.0256956	1.01797	0.82224	0.952055	Tested	692.76;709.37;648.9	596.66;775.35;637.93	No
EHI_180360	-	-	DS571221:31491-32696	410.969	-0.24631	-1.18617	0.04514	0.194394	Tested	356.33;425.62;379.74	509.07;490.09;406.04	No	-0.282562	-1.21635	0.0216454	0.212894	Tested	370.95;372.72;388.16	509.07;490.09;406.04	No	0.0362518	1.02545	0.769555	0.938495	Tested	356.33;425.62;379.74	370.95;372.72;388.16	No
EHI_095860	-	-	DS571239:16665-20033	3285.47	-0.176553	-1.13018	0.0444722	0.192333	Tested	3261.51;3166.54;3052.41	3729.3;3350.89;3698.25	No	-0.20176	-1.1501	0.0216607	0.212894	Tested	2955.1;3030.46;3324.8	3729.3;3350.89;3698.25	No	0.0252073	1.01763	0.774458	0.938974	Tested	3261.51;3166.54;3052.41	2955.1;3030.46;3324.8	No
EHI_177610	-	-	DS571175:83762-84153	272.044	-0.310928	-1.24051	0.0236523	0.125892	Tested	287.16;238.41;223.37	299.53;323.93;330.43	No	-0.315487	-1.24443	0.02166	0.212894	Tested	275.87;255.6;214.08	299.53;323.93;330.43	No	0.00455835	1.00316	0.97374	0.994846	Tested	287.16;238.41;223.37	275.87;255.6;214.08	No
EHI_013010	-	-	DS571168:29548-39226	814.117	0.267332	1.20358	0.0121167	0.0780856	Tested	947.43;805.07;861.11	768.74;678.07;698.21	No	0.244644	1.1848	0.021716	0.213147	Tested	917.46;845.45;805.52	768.74;678.07;698.21	No	0.0226878	1.01585	0.830447	0.955737	Tested	947.43;805.07;861.11	917.46;845.45;805.52	No
EHI_021350	-	-	DS571194:38103-40115	333.277	0.116789	1.08432	0.338552	0.639198	Tested	317.56;349.23;318.31	269.96;312.18;317.37	No	0.278187	1.21267	0.0219019	0.214651	Tested	349.01;370.15;395.73	269.96;312.18;317.37	No	-0.161398	-1.11837	0.181479	0.573616	Tested	317.56;349.23;318.31	349.01;370.15;395.73	No
EHI_179200	-	-	DS571431:550-1162	153.669	-0.263696	-1.20055	0.0744244	0.26955	Tested	144.63;139.35;151.89	187.69;163.64;187.62	No	-0.33965	-1.26545	0.0219286	0.214651	Tested	124.35;153.02;130.83	187.69;163.64;187.62	No	0.0759537	1.05406	0.611531	0.882721	Tested	144.63;139.35;151.89	124.35;153.02;130.83	No
EHI_118420	-	-	DS571180:10372-10692	44.2486	0.613103	1.52955	0.00315981	0.0292981	Tested	50.31;46.17;72.6	28.28;36.09;19.6	Up	0.47648	1.39134	0.0219872	0.214933	Tested	45.98;58.13;41.09	28.28;36.09;19.6	No	0.136623	1.09933	0.507572	0.836322	Tested	50.31;46.17;72.6	45.98;58.13;41.09	No
EHI_182780	-	-	DS571156:49026-50527	2563.66	0.0977664	1.07012	0.290219	0.59414	Tested	2541.51;2322.86;2784.36	2419.35;2270.85;2430.65	No	0.211236	1.15768	0.0221594	0.214974	Tested	2660.43;2813.33;2829.59	2419.35;2270.85;2430.65	No	-0.11347	-1.08183	0.218602	0.611624	Tested	2541.51;2322.86;2784.36	2660.43;2813.33;2829.59	No
EHI_033750	-	-	DS571252:42689-45625	1869	-0.414725	-1.33304	0.000617016	0.00776302	Tested	1553.2;1495.97;1784.76	2086.4;1973.78;2559.47	Down	-0.276727	-1.21144	0.0221997	0.214974	Tested	1608.17;1748.18;2011.1	2086.4;1973.78;2559.47	No	-0.137998	-1.10038	0.255223	0.64434	Tested	1553.2;1495.97;1784.76	1608.17;1748.18;2011.1	No
EHI_163550	-	-	DS571246:11746-12951	860.645	0.162269	1.11905	0.104915	0.338726	Tested	857.3;908.32;870.04	795.74;722.54;823.29	No	0.228636	1.17173	0.0221177	0.214974	Tested	862.08;925.81;980.68	795.74;722.54;823.29	No	-0.0663672	-1.04708	0.504736	0.835359	Tested	857.3;908.32;870.04	862.08;925.81;980.68	No
EHI_005140	-	-	DS571195:70634-71128	736.098	-0.307884	-1.23789	0.00549299	0.044529	Tested	712.67;692.58;601.99	834.3;906.33;785.95	Down	-0.253433	-1.19204	0.0220998	0.214974	Tested	731.46;724.92;634.69	834.3;906.33;785.95	No	-0.0544514	-1.03846	0.624827	0.88841	Tested	712.67;692.58;601.99	731.46;724.92;634.69	No
EHI_199620	-	-	DS571319:10548-12452	1442.34	-0.267995	-1.20413	0.0590008	0.232534	Tested	1214.68;1323.03;1529	1672.46;1310.82;2044.21	No	-0.324668	-1.25238	0.022199	0.214974	Tested	1109.73;1361.78;1415.34	1672.46;1310.82;2044.21	No	0.0566725	1.04006	0.690077	0.912288	Tested	1214.68;1323.03;1529	1109.73;1361.78;1415.34	No
EHI_092640	-	-	DS571155:136414-137801	4493.11	-0.220238	-1.16493	0.016981	0.0996916	Tested	4180.65;4469.43;4062.06	5153.66;4834.58;4940.65	No	-0.211107	-1.15758	0.0221142	0.214974	Tested	4472.36;4511.07;3813.52	5153.66;4834.58;4940.65	No	-0.00913084	-1.00635	0.921233	0.982592	Tested	4180.65;4469.43;4062.06	4472.36;4511.07;3813.52	No
EHI_117260	-	-	DS571582:7036-8631	684.458	-0.147845	-1.10791	0.283355	0.587694	Tested	788.13;653.12;610.93	952.57;683.94;673	No	-0.315664	-1.24458	0.022232	0.214999	Tested	642.64;588.14;567.65	952.57;683.94;673	No	0.167819	1.12336	0.224773	0.61836	Tested	788.13;653.12;610.93	642.64;588.14;567.65	No
EHI_029020	-	-	DS571266:29951-30658	642.264	-0.418474	-1.33651	0.000399836	0.00548634	Tested	477.91;565.81;613.16	694.18;798.91;776.61	Down	-0.269315	-1.20524	0.0222652	0.215032	Tested	640.55;648.83;564.4	694.18;798.91;776.61	No	-0.149158	-1.10892	0.208915	0.603202	Tested	477.91;565.81;613.16	640.55;648.83;564.4	No
EHI_004910	-	-	DS571195:38023-39399	40.4423	-0.299884	-1.23105	0.145365	0.411917	Tested	30.39;42.81;40.21	55.28;55.39;45.74	No	-0.471848	-1.38689	0.0223263	0.215334	Tested	26.12;24.79;43.25	55.28;55.39;45.74	No	0.171965	1.12659	0.406944	0.774973	Tested	30.39;42.81;40.21	26.12;24.79;43.25	No
EHI_158260	-	-	DS571223:46169-46900	170.353	-0.316247	-1.24509	0.0361598	0.167794	Tested	139.39;144.39;186.52	203.11;216.51;185.75	No	-0.344937	-1.2701	0.0223894	0.215654	Tested	138.98;164.99;153.54	203.11;216.51;185.75	No	0.0286901	1.02009	0.850707	0.962327	Tested	139.39;144.39;186.52	138.98;164.99;153.54	No
EHI_132360	-	-	DS571371:3700-4143	91.3053	-0.471004	-1.38607	0.00780483	0.0572689	Tested	62.88;75.55;91.58	119.55;117.49;111.08	No	-0.402892	-1.32216	0.0225268	0.216689	Tested	64.79;92.32;86.5	119.55;117.49;111.08	No	-0.0681119	-1.04834	0.70335	0.915939	Tested	62.88;75.55;91.58	64.79;92.32;86.5	No
EHI_083120	-	-	DS571318:3655-4890	50.5645	-0.216731	-1.1621	0.300192	0.603928	Tested	52.4;37.78;61.43	91.27;52.87;49.47	No	-0.478055	-1.39286	0.0226235	0.21733	Tested	32.39;50.44;27.03	91.27;52.87;49.47	No	0.261324	1.19858	0.213428	0.606539	Tested	52.4;37.78;61.43	32.39;50.44;27.03	No
EHI_187120	-	-	DS571159:104256-105806	1141.1	-0.234236	-1.17628	0.051695	0.21223	Tested	1220.97;1046;978.38	1344.66;1385.5;1146.25	No	-0.274361	-1.20946	0.0227117	0.217887	Tested	1184.97;1018.13;945	1344.66;1385.5;1146.25	No	0.040125	1.0282	0.739507	0.931096	Tested	1220.97;1046;978.38	1184.97;1018.13;945	No
EHI_182520	-	-	DS571156:13678-14718	2340.06	-0.557879	-1.4721	3.20173e-07	1.08646e-05	Tested	1712.5;1906.47;1960.11	2598.04;2985.84;2866.57	Down	-0.247858	-1.18744	0.0228427	0.218532	Tested	2067.94;2302.12;2660.92	2598.04;2985.84;2866.57	No	-0.310021	-1.23973	0.00455726	0.0730443	Tested	1712.5;1906.47;1960.11	2067.94;2302.12;2660.92	No
EHI_112070	-	-	DS571329:23163-26118	90.7234	0.214174	1.16004	0.279764	0.585292	Tested	83.84;82.27;101.64	62.99;94.83;56.01	No	0.449778	1.36583	0.0228135	0.218532	Tested	97.18;155.58;82.17	62.99;94.83;56.01	No	-0.235605	-1.1774	0.231516	0.624552	Tested	83.84;82.27;101.64	97.18;155.58;82.17	No
EHI_127000	-	-	DS571166:21974-25195	482.142	0.151914	1.11104	0.192976	0.482176	Tested	522.97;494.46;438.93	420.37;443.09;434.98	No	0.264737	1.20142	0.0228697	0.218532	Tested	538.15;572.75;473.58	420.37;443.09;434.98	No	-0.112823	-1.08134	0.32985	0.717098	Tested	522.97;494.46;438.93	538.15;572.75;473.58	No
EHI_180450	-	-	DS571221:56253-59324	600.343	-0.00332043	-1.0023	0.979577	0.990882	Tested	603.67;714.4;609.81	713.46;576.52;647.8	No	-0.296233	-1.22793	0.0229866	0.218781	Tested	562.18;551.38;423.84	713.46;576.52;647.8	No	0.292913	1.22511	0.0245262	0.208969	Tested	603.67;714.4;609.81	562.18;551.38;423.84	No
EHI_103340	-	-	DS571158:30448-30783	162.742	-0.134896	-1.09801	0.390011	0.685328	Tested	156.16;183.85;157.48	161.98;200.57;192.29	No	-0.359271	-1.28278	0.0229263	0.218781	Tested	112.85;163.28;136.24	161.98;200.57;192.29	No	0.224374	1.16827	0.156711	0.543226	Tested	156.16;183.85;157.48	112.85;163.28;136.24	No
EHI_141010	-	-	DS571269:11340-12230	677.481	0.223626	1.16766	0.0932383	0.313658	Tested	608.91;665.71;826.48	534.78;559.74;668.34	No	0.302625	1.23339	0.0229698	0.218781	Tested	698.02;694.14;841.2	534.78;559.74;668.34	No	-0.078999	-1.05628	0.551477	0.856802	Tested	608.91;665.71;826.48	698.02;694.14;841.2	No
EHI_008690	-	-	DS571199:48893-49746	251.354	0.0122552	1.00853	0.930783	0.972622	Tested	274.59;287.1;258	299.53;277.77;237.09	No	-0.323681	-1.25152	0.0230286	0.218893	Tested	242.43;209.44;176.24	299.53;277.77;237.09	No	0.335936	1.2622	0.0182296	0.174164	Tested	274.59;287.1;258	242.43;209.44;176.24	No
EHI_045440	-	-	DS571147:148507-152940	1431.06	-0.0670387	-1.04756	0.554524	0.799101	Tested	1297.48;1559.77;1555.8	1612.04;1478.66;1552.3	No	-0.257902	-1.19574	0.0232332	0.219726	Tested	1093.01;1390.85;1339.65	1612.04;1478.66;1552.3	No	0.190863	1.14145	0.0931586	0.429488	Tested	1297.48;1559.77;1555.8	1093.01;1390.85;1339.65	No
EHI_062820	-	-	DS571213:55437-56018	67.6089	-0.12829	-1.093	0.530207	0.785886	Tested	82.8;88.99;42.44	88.7;83.08;74.67	No	-0.465638	-1.38093	0.0232264	0.219726	Tested	41.8;69.24;36.76	88.7;83.08;74.67	No	0.337348	1.26343	0.100464	0.44375	Tested	82.8;88.99;42.44	41.8;69.24;36.76	No
EHI_030840	-	-	DS571208:42529-42822	133.552	-0.20245	-1.15065	0.219434	0.517754	Tested	142.53;115.01;138.49	133.69;151.89;181.09	No	-0.375985	-1.29772	0.0232379	0.219726	Tested	104.49;134.21;100.55	133.69;151.89;181.09	No	0.173534	1.12782	0.297215	0.686544	Tested	142.53;115.01;138.49	104.49;134.21;100.55	No
EHI_186890	-	-	DS571159:60285-61463	385.893	0.251171	1.19017	0.0630642	0.241564	Tested	326.99;426.46;459.03	318.81;329.8;347.24	No	0.306441	1.23665	0.0231655	0.219726	Tested	381.4;461.62;421.68	318.81;329.8;347.24	No	-0.0552705	-1.03905	0.680313	0.909825	Tested	326.99;426.46;459.03	381.4;461.62;421.68	No
EHI_060440	-	-	DS571301:34988-35840	973.82	0.559948	1.47422	2.11261e-05	0.000481252	Tested	1037.56;1196.27;1322.37	668.47;722.54;911.03	Up	0.298611	1.22996	0.0236241	0.219786	Tested	859.99;965.99;1080.15	668.47;722.54;911.03	No	0.261336	1.19859	0.046427	0.296919	Tested	1037.56;1196.27;1322.37	859.99;965.99;1080.15	No
EHI_008150	-	-	DS571178:76464-77462	588.649	0.0686957	1.04877	0.528893	0.784847	Tested	554.41;567.49;593.06	516.78;591.63;518.05	No	0.245835	1.18578	0.0235781	0.219786	Tested	607.11;645.42;703.88	516.78;591.63;518.05	No	-0.177139	-1.13064	0.101991	0.446714	Tested	554.41;567.49;593.06	607.11;645.42;703.88	No
EHI_025420	-	-	DS571233:35452-37284	217.609	0.554117	1.46827	0.000252776	0.00383525	Tested	237.91;300.54;250.18	168.4;193.01;141.88	Up	0.344804	1.26998	0.0233984	0.219786	Tested	203.76;253.04;209.76	168.4;193.01;141.88	No	0.209313	1.15614	0.162454	0.55076	Tested	237.91;300.54;250.18	203.76;253.04;209.76	No
EHI_182030	-	-	DS571676:2494-2770	51.7412	-0.221157	-1.16567	0.25569	0.56135	Tested	58.69;45.33;49.14	68.13;57.07;64.41	No	-0.443014	-1.35944	0.0235921	0.219786	Tested	42.84;32.48;47.57	68.13;57.07;64.41	No	0.221857	1.16623	0.259223	0.647245	Tested	58.69;45.33;49.14	42.84;32.48;47.57	No
EHI_134610	-	-	DS571193:32232-35165	1545.74	-0.510016	-1.42407	0.00194493	0.0197831	Tested	1801.59;1004.87;994.01	2254.81;1754.75;1834.19	Down	-0.373082	-1.29512	0.0233575	0.219786	Tested	1598.76;1424.19;1244.5	2254.81;1754.75;1834.19	No	-0.136933	-1.09957	0.40583	0.773705	Tested	1801.59;1004.87;994.01	1598.76;1424.19;1244.5	No
EHI_097960	-	-	DS571255:24574-25302	240.656	0.549239	1.46331	0.00331335	0.0303712	Tested	230.57;277.03;361.87	169.69;115.81;235.22	Up	0.424288	1.34191	0.0233878	0.219786	Tested	220.48;226.54;328.7	169.69;115.81;235.22	No	0.124951	1.09047	0.502309	0.834257	Tested	230.57;277.03;361.87	220.48;226.54;328.7	No
EHI_080590	-	-	DS571414:5079-5402	142.092	-0.262433	-1.1995	0.094268	0.315823	Tested	136.25;154.47;112.8	151.69;182.1;167.08	No	-0.356141	-1.28	0.023569	0.219786	Tested	133.75;128.23;112.45	151.69;182.1;167.08	No	0.0937074	1.06711	0.554376	0.857651	Tested	136.25;154.47;112.8	133.75;128.23;112.45	No
EHI_143120	-	-	DS571484:14030-15178	105.713	-0.333303	-1.25989	0.0630475	0.241564	Tested	106.9;98.22;83.77	159.4;121.68;110.14	No	-0.406413	-1.32539	0.0236373	0.219786	Tested	113.9;75.23;82.17	159.4;121.68;110.14	No	0.0731098	1.05198	0.686005	0.910544	Tested	106.9;98.22;83.77	113.9;75.23;82.17	No
EHI_050990	-	-	DS571149:160031-161455	1244.78	-0.247065	-1.18679	0.0100192	0.0681109	Tested	1236.69;1054.4;1189.47	1374.22;1323.4;1469.22	No	-0.216952	-1.16228	0.0236397	0.219786	Tested	1178.7;1174.57;1202.33	1374.22;1323.4;1469.22	No	-0.0301127	-1.02109	0.75434	0.933997	Tested	1236.69;1054.4;1189.47	1178.7;1174.57;1202.33	No
EHI_186920	-	-	DS571159:66051-66848	697.916	0.267422	1.20365	0.0120875	0.0779796	Tested	754.59;714.4;775.11	569.49;670.51;595.53	No	0.24143	1.18216	0.0235186	0.219786	Tested	730.42;687.3;783.9	569.49;670.51;595.53	No	0.0259914	1.01818	0.806055	0.948177	Tested	754.59;714.4;775.11	730.42;687.3;783.9	No
EHI_027580	-	-	DS571215:22314-23789	479.134	-0.331225	-1.25808	0.0130136	0.0825641	Tested	472.67;353.42;476.9	494.93;551.35;632.87	No	-0.30163	-1.23254	0.023622	0.219786	Tested	423.2;462.48;444.39	494.93;551.35;632.87	No	-0.0295948	-1.02073	0.825185	0.952518	Tested	472.67;353.42;476.9	423.2;462.48;444.39	No
EHI_052040	-	-	DS571347:2959-3567	633.605	-0.372418	-1.29452	0.00231271	0.0227871	Tested	541.84;554.9;577.42	824.02;603.38;799.02	Down	-0.275975	-1.21081	0.023676	0.21984	Tested	623.83;589.85;588.19	824.02;603.38;799.02	No	-0.0964425	-1.06913	0.431955	0.790623	Tested	541.84;554.9;577.42	623.83;589.85;588.19	No
EHI_062830	-	-	DS571213:56237-56618	77.7012	-0.293263	-1.22541	0.0980364	0.323413	Tested	63.93;76.39;78.18	86.13;89.79;106.41	No	-0.40205	-1.32138	0.0238177	0.220871	Tested	60.61;63.26;74.61	86.13;89.79;106.41	No	0.108787	1.07832	0.544341	0.853786	Tested	63.93;76.39;78.18	60.61;63.26;74.61	No
EHI_118290	-	-	DS571183:87615-88397	154.087	-0.136213	-1.09902	0.363662	0.660748	Tested	156.16;172.93;138.49	174.83;192.17;155.88	No	-0.341122	-1.26674	0.0239314	0.221136	Tested	128.53;140.2;127.59	174.83;192.17;155.88	No	0.204909	1.15261	0.176658	0.566128	Tested	156.16;172.93;138.49	128.53;140.2;127.59	No
EHI_040410	-	-	DS571224:41736-45677	1043.41	-0.12083	-1.08736	0.329977	0.630965	Tested	1207.35;1032.57;909.13	1231.53;1116.96;1107.05	No	-0.280592	-1.21469	0.0239051	0.221136	Tested	1006.28;991.63;788.22	1231.53;1116.96;1107.05	No	0.159762	1.1171	0.198858	0.591401	Tested	1207.35;1032.57;909.13	1006.28;991.63;788.22	No
EHI_193480	-	-	DS571265:35571-36545	65.6252	0.381991	1.30314	0.0541995	0.219754	Tested	80.7;69.68;65.9	27;63.78;53.21	No	0.446937	1.36314	0.024117	0.222505	Tested	84.64;74.37;71.36	27;63.78;53.21	No	-0.0649464	-1.04605	0.741239	0.931096	Tested	80.7;69.68;65.9	84.64;74.37;71.36	No
EHI_193340	-	-	DS571265:14016-16820	535.742	-0.488293	-1.40278	0.00145577	0.0155421	Tested	508.3;501.17;322.78	766.17;633.59;589	Down	-0.345181	-1.27031	0.0241911	0.222903	Tested	578.9;463.33;458.44	766.17;633.59;589	No	-0.143112	-1.10428	0.352185	0.736095	Tested	508.3;501.17;322.78	578.9;463.33;458.44	No
EHI_097910	-	-	DS571255:18601-18761	73.8427	-0.0720663	-1.05122	0.688591	0.868491	Tested	79.65;83.11;74.83	74.56;96.51;81.21	No	-0.409406	-1.32814	0.0243223	0.223827	Tested	48.07;60.69;65.96	74.56;96.51;81.21	No	0.33734	1.26342	0.0639384	0.357835	Tested	79.65;83.11;74.83	48.07;60.69;65.96	No
EHI_177530	-	-	DS571175:71295-72332	629.313	0.230225	1.17302	0.0216648	0.118274	Tested	629.87;687.54;675.71	551.49;539.6;591.8	No	0.225576	1.16924	0.0244373	0.224599	Tested	661.45;646.27;680.1	551.49;539.6;591.8	No	0.0046485	1.00323	0.962728	0.991677	Tested	629.87;687.54;675.71	661.45;646.27;680.1	No
EHI_139060	-	-	DS571260:40542-41165	339.608	-0.129367	-1.09381	0.397837	0.692088	Tested	358.43;337.47;339.53	494.93;359.17;300.56	No	-0.345348	-1.27046	0.024475	0.22466	Tested	291.54;323.99;250.85	494.93;359.17;300.56	No	0.215981	1.16149	0.160104	0.547161	Tested	358.43;337.47;339.53	291.54;323.99;250.85	No
EHI_011400	-	-	DS571462:8467-9120	159.808	-0.403343	-1.32257	0.00651581	0.0503176	Tested	155.11;140.19;122.86	177.4;196.37;203.49	No	-0.331898	-1.25867	0.0247062	0.226495	Tested	152.56;157.29;132.99	177.4;196.37;203.49	No	-0.071445	-1.05077	0.633457	0.893807	Tested	155.11;140.19;122.86	152.56;157.29;132.99	No
EHI_092070	-	-	DS571155:6355-6969	40.1312	-0.599868	-1.51558	0.00272393	0.0260213	Tested	30.39;28.54;31.27	51.42;53.71;59.74	Down	-0.447269	-1.36346	0.0247651	0.226747	Tested	33.44;35.9;36.76	51.42;53.71;59.74	No	-0.1526	-1.11157	0.450172	0.805236	Tested	30.39;28.54;31.27	33.44;35.9;36.76	No
EHI_148200	-	-	DS571146:32272-34020	1205.93	-0.151917	-1.11104	0.100794	0.329828	Tested	1151.8;1182;1195.05	1231.53;1393.9;1312.4	No	-0.207958	-1.15505	0.0248092	0.226863	Tested	1175.56;1151.49;1059.61	1231.53;1393.9;1312.4	No	0.0560409	1.03961	0.546265	0.853786	Tested	1151.8;1182;1195.05	1175.56;1151.49;1059.61	No
EHI_111040	-	-	DS571279:13748-15046	899.721	-0.0933135	-1.06682	0.326625	0.628947	Tested	941.14;904.97;865.57	957.71;1020.46;924.1	No	-0.213496	-1.15949	0.0252016	0.23016	Tested	864.17;830.06;789.3	957.71;1020.46;924.1	No	0.120182	1.08687	0.208421	0.602914	Tested	941.14;904.97;865.57	864.17;830.06;789.3	No
EHI_160970	-	-	DS571228:35349-36050	62.0186	-0.0325824	-1.02284	0.866358	0.947329	Tested	68.12;82.27;55.84	68.13;67.14;78.41	No	-0.437184	-1.35396	0.0252507	0.230317	Tested	55.38;50.44;32.44	68.13;67.14;78.41	No	0.404602	1.32372	0.0384377	0.272574	Tested	68.12;82.27;55.84	55.38;50.44;32.44	No
EHI_156290	-	-	DS571257:14630-14863	137.189	0.166715	1.1225	0.328508	0.629999	Tested	132.05;140.19;130.67	100.27;138.47;108.28	No	0.379693	1.30107	0.0253093	0.23056	Tested	141.07;139.34;204.35	100.27;138.47;108.28	No	-0.212978	-1.15908	0.207421	0.60136	Tested	132.05;140.19;130.67	141.07;139.34;204.35	No
EHI_037170	-	-	DS571334:17311-18087	111.276	-0.797093	-1.7376	1.93969e-05	0.000446839	Tested	75.46;64.64;81.53	136.27;203.08;122.28	Down	-0.413668	-1.33207	0.0254208	0.231014	Tested	80.46;118.82;118.94	136.27;203.08;122.28	No	-0.383424	-1.30443	0.0410894	0.280395	Tested	75.46;64.64;81.53	80.46;118.82;118.94	No
EHI_043440	-	-	DS571654:657-4101	51.319	0.801423	1.74282	0.000167655	0.00273124	Tested	59.74;68.84;96.05	25.71;23.5;32.67	Up	0.476502	1.39137	0.0254296	0.231014	Tested	35.53;33.34;86.5	25.71;23.5;32.67	No	0.324922	1.2526	0.126064	0.492042	Tested	59.74;68.84;96.05	35.53;33.34;86.5	No
EHI_118020	-	-	DS571183:36450-37121	57.6795	0.39439	1.31439	0.0574737	0.228831	Tested	67.07;66.32;58.08	37.28;60.42;24.27	No	0.463545	1.37893	0.0254551	0.231014	Tested	78.37;78.65;48.66	37.28;60.42;24.27	No	-0.0691544	-1.0491	0.737729	0.930062	Tested	67.07;66.32;58.08	78.37;78.65;48.66	No
EHI_065500	-	-	DS571192:8556-10487	295.806	0.417717	1.33581	0.00289892	0.0273441	Tested	363.67;371.05;272.52	249.39;253.44;223.09	Up	0.313848	1.24302	0.0255471	0.231268	Tested	311.39;337.67;280.04	249.39;253.44;223.09	No	0.103869	1.07465	0.454903	0.808663	Tested	363.67;371.05;272.52	311.39;337.67;280.04	No
EHI_152320	-	-	DS571145:243727-245037	1394.77	-0.585614	-1.50068	3.98413e-05	0.000817113	Tested	1292.24;952.82;1033.11	2054.26;1311.66;1852.86	Down	-0.317658	-1.24631	0.0256184	0.231624	Tested	1347.98;1295.96;1412.09	2054.26;1311.66;1852.86	No	-0.267956	-1.2041	0.060453	0.347305	Tested	1292.24;952.82;1033.11	1347.98;1295.96;1412.09	No
EHI_193500	-	-	DS571265:37482-38549	243.911	-0.343916	-1.2692	0.0137711	0.0857498	Tested	223.23;237.57;196.57	276.39;331.48;253.89	No	-0.310535	-1.24017	0.0259355	0.233905	Tested	237.2;229.1;209.76	276.39;331.48;253.89	No	-0.0333815	-1.02341	0.812513	0.949941	Tested	223.23;237.57;196.57	237.2;229.1;209.76	No
EHI_129840	-	-	DS571283:18621-22265	108.094	0.426495	1.34396	0.0185913	0.106099	Tested	138.34;131.8;94.93	92.56;62.1;95.21	No	0.403329	1.32256	0.0260677	0.234804	Tested	103.45;133.36;121.1	92.56;62.1;95.21	No	0.0231662	1.01619	0.897246	0.973275	Tested	138.34;131.8;94.93	103.45;133.36;121.1	No
EHI_103290	-	-	DS571158:21984-23642	1347.31	0.00772716	1.00537	0.932322	0.973077	Tested	1237.74;1332.27;1285.52	1181.39;1356.97;1291.87	No	0.201671	1.15003	0.0261283	0.235057	Tested	1450.38;1510.53;1479.13	1181.39;1356.97;1291.87	No	-0.193943	-1.14389	0.032333	0.243075	Tested	1237.74;1332.27;1285.52	1450.38;1510.53;1479.13	No
EHI_141850	-	-	DS571161:45935-51006	825.836	0.00363133	1.00252	0.973034	0.989366	Tested	833.19;767.29;730.43	800.88;736.81;788.75	No	0.237404	1.17887	0.0264157	0.23572	Tested	935.22;830.06;1009.87	800.88;736.81;788.75	No	-0.233773	-1.17591	0.0287272	0.22867	Tested	833.19;767.29;730.43	935.22;830.06;1009.87	No
EHI_006750	-	-	DS571197:21959-24853	432.401	0.034856	1.02445	0.775869	0.910077	Tested	417.12;399.6;411.01	420.37;354.14;422.84	No	0.270165	1.20595	0.0264103	0.23572	Tested	532.92;504.36;429.25	420.37;354.14;422.84	No	-0.235309	-1.17716	0.0527949	0.321554	Tested	417.12;399.6;411.01	532.92;504.36;429.25	No
EHI_144600	-	-	DS571508:5276-5677	730.796	-0.10343	-1.07432	0.426065	0.714154	Tested	875.12;654.8;701.39	771.31;914.72;727.14	No	-0.289153	-1.22192	0.0264119	0.23572	Tested	706.38;587.29;639.01	771.31;914.72;727.14	No	0.185723	1.13739	0.154271	0.539083	Tested	875.12;654.8;701.39	706.38;587.29;639.01	No
EHI_183030	-	-	DS571156:91932-92483	102.795	0.279167	1.21349	0.113388	0.357198	Tested	90.13;131.8;98.28	83.56;78.04;89.61	No	0.390549	1.31089	0.0263168	0.23572	Tested	99.27;133.36;121.1	83.56;78.04;89.61	No	-0.111382	-1.08026	0.522789	0.844843	Tested	90.13;131.8;98.28	99.27;133.36;121.1	No
EHI_127180	-	-	DS571166:52608-53401	382.36	0.236584	1.1782	0.0719882	0.264	Tested	402.45;392.04;403.19	313.67;386.87;294.03	No	0.29173	1.22411	0.0263015	0.23572	Tested	461.86;420.59;366.54	313.67;386.87;294.03	No	-0.0551459	-1.03896	0.672571	0.905885	Tested	402.45;392.04;403.19	461.86;420.59;366.54	No
EHI_098870	-	-	DS571349:25231-26358	331.654	0.297262	1.22881	0.0108155	0.0722212	Tested	361.57;364.34;351.81	280.24;302.11;278.16	No	0.259089	1.19672	0.0264802	0.235873	Tested	328.11;369.3;349.24	280.24;302.11;278.16	No	0.038173	1.02681	0.740611	0.931096	Tested	361.57;364.34;351.81	328.11;369.3;349.24	No
EHI_169300	-	-	DS571219:45752-46507	266.619	-0.613809	-1.53029	0.00109117	0.0122577	Tested	249.43;187.21;166.41	402.37;435.54;231.49	Down	-0.416222	-1.33443	0.0265405	0.236119	Tested	301.99;256.46;168.67	402.37;435.54;231.49	No	-0.197587	-1.14678	0.294293	0.682831	Tested	249.43;187.21;166.41	301.99;256.46;168.67	No
EHI_153210	-	-	DS571145:406607-408262	372.594	0.0847304	1.06049	0.481171	0.754239	Tested	345.85;392.04;347.35	358.66;328.96;333.23	No	0.26501	1.20164	0.026707	0.237182	Tested	413.8;380.41;453.04	358.66;328.96;333.23	No	-0.18028	-1.1331	0.130398	0.498465	Tested	345.85;392.04;347.35	413.8;380.41;453.04	No
EHI_186990	-	-	DS571159:73311-75820	2566.79	0.198592	1.14758	0.0138282	0.0859325	Tested	2624.3;2708.18;2765.37	2292.09;2317.85;2408.25	No	0.17875	1.1319	0.0267257	0.237182	Tested	2667.74;2536.35;2780.94	2292.09;2317.85;2408.25	No	0.0198422	1.01385	0.805195	0.948177	Tested	2624.3;2708.18;2765.37	2667.74;2536.35;2780.94	No
EHI_195250	-	-	DS571599:3853-4956	227.784	0.651452	1.57075	9.98753e-06	0.000249018	Tested	252.58;355.94;255.76	174.83;168.68;170.82	Up	0.329055	1.25619	0.0267713	0.237295	Tested	231.98;214.57;224.9	174.83;168.68;170.82	No	0.322397	1.25041	0.0271033	0.220454	Tested	252.58;355.94;255.76	231.98;214.57;224.9	No
EHI_048720	-	-	DS571231:51044-51478	304.545	0.315476	1.24442	0.0312765	0.152315	Tested	303.93;338.31;342.88	206.97;241.69;313.63	No	0.324195	1.25197	0.0268391	0.237605	Tested	347.97;289.8;355.73	206.97;241.69;313.63	No	-0.00871871	-1.00606	0.952181	0.989285	Tested	303.93;338.31;342.88	347.97;289.8;355.73	No
EHI_143110	-	-	DS571484:13062-13705	405.925	-0.695215	-1.61913	3.00804e-07	1.0336e-05	Tested	280.88;286.26;327.24	496.21;462.39;579.66	Down	-0.297242	-1.22879	0.0270533	0.238624	Tested	337.52;437.69;445.47	496.21;462.39;579.66	No	-0.397974	-1.31766	0.00351302	0.0608611	Tested	280.88;286.26;327.24	337.52;437.69;445.47	No
EHI_051440	-	-	DS571176:20469-20870	111.91	0.621928	1.53893	0.000830323	0.00981268	Tested	114.24;149.43;157.48	79.7;95.67;60.67	Up	0.412701	1.33118	0.0270331	0.238624	Tested	115.99;88.05;145.97	79.7;95.67;60.67	No	0.209228	1.15607	0.256609	0.645013	Tested	114.24;149.43;157.48	115.99;88.05;145.97	No
EHI_118390	-	-	DS571180:1539-2101	110.665	0.297996	1.22944	0.0908477	0.308407	Tested	148.82;102.42;98.28	100.27;84.76;84.01	No	0.388746	1.30925	0.0270313	0.238624	Tested	141.07;128.23;108.12	100.27;84.76;84.01	No	-0.0907502	-1.06492	0.602648	0.879162	Tested	148.82;102.42;98.28	141.07;128.23;108.12	No
EHI_103760	-	-	DS571158:116014-117939	593.527	-0.0495119	-1.03491	0.642594	0.847087	Tested	666.56;569.17;601.99	671.04;610.93;625.4	No	-0.236729	-1.17832	0.0272405	0.23969	Tested	536.06;555.66;504.94	671.04;610.93;625.4	No	0.187217	1.13857	0.080995	0.402702	Tested	666.56;569.17;601.99	536.06;555.66;504.94	No
EHI_014090	-	-	DS571172:51328-52189	119.864	0.56272	1.47705	0.000973751	0.0111688	Tested	147.77;170.42;118.39	79.7;91.47;97.08	Up	0.378412	1.29991	0.0272193	0.23969	Tested	131.66;138.49;103.8	79.7;91.47;97.08	No	0.184308	1.13627	0.274134	0.663092	Tested	147.77;170.42;118.39	131.66;138.49;103.8	No
EHI_022500	-	-	DS571721:3649-4569	1915.07	0.686531	1.60941	2.90339e-07	1.00185e-05	Tested	2030.06;2667.89;2716.23	1271.38;1513.9;1558.83	Up	0.295885	1.22764	0.0272821	0.239764	Tested	1715.8;1596.87;2164.63	1271.38;1513.9;1558.83	No	0.390646	1.31098	0.0034584	0.0601714	Tested	2030.06;2667.89;2716.23	1715.8;1596.87;2164.63	No
EHI_152370	-	-	DS571145:250668-251200	361.14	0.00505346	1.00351	0.967191	0.987727	Tested	350.05;297.18;364.1	327.81;321.41;355.64	No	0.268961	1.20494	0.0273228	0.239829	Tested	424.25;383.83;426.01	327.81;321.41;355.64	No	-0.263908	-1.20073	0.0302271	0.23518	Tested	350.05;297.18;364.1	424.25;383.83;426.01	No
EHI_153390	-	-	DS571145:438038-439043	306.23	-0.420245	-1.33815	0.00529825	0.0433317	Tested	319.65;240.93;232.31	367.66;341.55;404.18	Down	-0.33172	-1.25851	0.0274357	0.240528	Tested	245.56;343.65;260.58	367.66;341.55;404.18	No	-0.0885249	-1.06328	0.558982	0.86004	Tested	319.65;240.93;232.31	245.56;343.65;260.58	No
EHI_077500	-	-	DS571369:6002-9905	7591.4	0.0106982	1.00744	0.92106	0.969674	Tested	8181.03;8911.99;7106.65	7963.81;8638.64;7407.71	No	-0.238111	-1.17945	0.0274855	0.240673	Tested	7078.45;7034.6;5999.77	7963.81;8638.64;7407.71	No	0.248809	1.18823	0.0212359	0.190416	Tested	8181.03;8911.99;7106.65	7078.45;7034.6;5999.77	No
EHI_069340	-	-	DS571164:66593-67192	327.673	0.270802	1.20648	0.0296908	0.14698	Tested	379.39;308.09;361.87	278.96;295.4;276.3	No	0.274339	1.20944	0.0275611	0.241043	Tested	352.15;369.3;327.61	278.96;295.4;276.3	No	-0.00353662	-1.00245	0.977118	0.995511	Tested	379.39;308.09;361.87	352.15;369.3;327.61	No
EHI_151560	-	-	DS571145:87337-89583	332.774	-0.199682	-1.14845	0.11162	0.353809	Tested	336.42;343.35;282.57	407.51;365.89;351.9	No	-0.276979	-1.21166	0.0276604	0.241619	Tested	301.99;323.14;282.2	407.51;365.89;351.9	No	0.0772971	1.05504	0.54099	0.852785	Tested	336.42;343.35;282.57	301.99;323.14;282.2	No
EHI_125960	-	-	DS571160:77432-78463	1093.74	-0.572559	-1.48716	1.10225e-05	0.000270697	Tested	927.52;904.97;753.89	1352.37;1466.91;1206.93	Down	-0.285347	-1.2187	0.0280227	0.241859	Tested	1242.44;1109.6;879.04	1352.37;1466.91;1206.93	No	-0.287213	-1.22028	0.027738	0.223625	Tested	927.52;904.97;753.89	1242.44;1109.6;879.04	No
EHI_125990	-	-	DS571160:80740-81495	289.191	0.0358433	1.02516	0.775104	0.909898	Tested	281.92;282.07;255.76	273.82;248.4;277.23	No	0.273319	1.20859	0.0280057	0.241859	Tested	356.33;322.28;304.91	273.82;248.4;277.23	No	-0.237476	-1.17893	0.0557502	0.332031	Tested	281.92;282.07;255.76	356.33;322.28;304.91	No
EHI_155230	-	-	DS571162:24494-24862	392.048	-0.129922	-1.09423	0.269161	0.574877	Tested	423.41;360.14;388.67	462.79;392.74;438.71	No	-0.259499	-1.19706	0.0279127	0.241859	Tested	362.6;343.65;355.73	462.79;392.74;438.71	No	0.129577	1.09397	0.27387	0.662976	Tested	423.41;360.14;388.67	362.6;343.65;355.73	No
EHI_074060	-	-	DS571232:20474-22225	1838.59	0.254768	1.19314	0.00380096	0.034009	Tested	1884.38;2104.59;1944.47	1608.19;1642.3;1682.98	Up	0.193611	1.14362	0.0279496	0.241859	Tested	1880.9;1804.6;1994.88	1608.19;1642.3;1682.98	No	0.0611567	1.0433	0.48575	0.825929	Tested	1884.38;2104.59;1944.47	1880.9;1804.6;1994.88	No
EHI_050970	-	-	DS571149:155278-155577	100.009	0.299259	1.23051	0.103028	0.334349	Tested	123.67;80.59;112.8	59.13;90.63;87.74	No	0.40244	1.32174	0.0279871	0.241859	Tested	112.85;129.94;102.72	59.13;90.63;87.74	No	-0.103181	-1.07414	0.570289	0.864535	Tested	123.67;80.59;112.8	112.85;129.94;102.72	No
EHI_104750	-	-	DS571185:86249-87751	254.922	0.422032	1.33981	0.0127998	0.0815877	Tested	385.68;275.35;203.27	197.97;230.78;171.75	No	0.372852	1.29491	0.0279358	0.241859	Tested	284.22;264.15;281.12	197.97;230.78;171.75	No	0.0491797	1.03468	0.770476	0.938723	Tested	385.68;275.35;203.27	284.22;264.15;281.12	No
EHI_134020	-	-	DS571212:56560-58255	763.489	-0.186525	-1.13802	0.0555686	0.223202	Tested	715.81;700.13;782.93	829.16;824.09;865.29	No	-0.214341	-1.16017	0.0278899	0.241859	Tested	739.82;682.17;732	829.16;824.09;865.29	No	0.0278161	1.01947	0.776304	0.938974	Tested	715.81;700.13;782.93	739.82;682.17;732	No
EHI_050110	-	-	DS571149:3144-4361	339.845	0.260495	1.19789	0.052326	0.214326	Tested	334.33;361.82;379.74	273.82;271.06;332.3	No	0.295026	1.22691	0.0278126	0.241859	Tested	322.89;359.89;422.76	273.82;271.06;332.3	No	-0.0345314	-1.02422	0.79536	0.94493	Tested	334.33;361.82;379.74	322.89;359.89;422.76	No
EHI_014160	-	-	DS571172:66082-67329	1259.72	0.18776	1.13899	0.0390699	0.176041	Tested	1256.6;1357.45;1319.02	1221.25;1129.55;1084.65	No	0.19988	1.1486	0.0279813	0.241859	Tested	1369.92;1315.62;1283.43	1221.25;1129.55;1084.65	No	-0.0121199	-1.00844	0.89356	0.972293	Tested	1256.6;1357.45;1319.02	1369.92;1315.62;1283.43	No
EHI_109000	-	-	DS571325:11646-13343	573.768	-0.278084	-1.21258	0.0241264	0.127541	Tested	498.87;536.43;558.44	595.2;602.54;770.08	No	-0.270972	-1.20662	0.0279347	0.241859	Tested	489.03;540.27;573.05	595.2;602.54;770.08	No	-0.00711223	-1.00494	0.954204	0.989285	Tested	498.87;536.43;558.44	489.03;540.27;573.05	No
EHI_000600	-	-	DS571186:48215-48635	66.2724	-0.301984	-1.23284	0.112314	0.355038	Tested	77.56;59.6;48.03	88.7;82.24;75.61	No	-0.41832	-1.33637	0.0282801	0.243789	Tested	54.34;64.97;45.41	88.7;82.24;75.61	No	0.116336	1.08398	0.5445	0.853786	Tested	77.56;59.6;48.03	54.34;64.97;45.41	No
EHI_145970	-	-	DS571244:8408-12682	2661.68	0.200133	1.1488	0.0355117	0.165762	Tested	2925.09;2633.47;2786.59	2586.47;2159.24;2467.06	No	0.20868	1.15563	0.0283373	0.243991	Tested	2878.82;2667.15;2851.22	2586.47;2159.24;2467.06	No	-0.00854628	-1.00594	0.928316	0.984179	Tested	2925.09;2633.47;2786.59	2878.82;2667.15;2851.22	No
EHI_142240	-	-	DS571161:119944-120927	154.893	0.00449506	1.00312	0.98131	0.991583	Tested	188.65;116.69;96.05	138.84;166.16;94.28	No	0.418801	1.33682	0.0283992	0.244233	Tested	221.53;208.58;163.27	138.84;166.16;94.28	No	-0.414306	-1.33266	0.0300947	0.234618	Tested	188.65;116.69;96.05	221.53;208.58;163.27	No
EHI_064720	-	-	DS571196:73975-74244	85.3736	0.35233	1.27662	0.074376	0.269494	Tested	66.03;107.45;102.75	47.56;52.03;93.34	No	0.432024	1.34913	0.0284928	0.244714	Tested	101.36;94.03;103.8	47.56;52.03;93.34	No	-0.0796948	-1.05679	0.684475	0.910544	Tested	66.03;107.45;102.75	101.36;94.03;103.8	No
EHI_093720	-	-	DS571179:9985-11643	481.167	0.292294	1.22459	0.0119644	0.0775929	Tested	570.14;529.72;461.27	397.23;418.76;435.91	No	0.254878	1.19324	0.0285228	0.244714	Tested	484.85;542.83;489.8	397.23;418.76;435.91	No	0.0374159	1.02627	0.745743	0.932598	Tested	570.14;529.72;461.27	484.85;542.83;489.8	No
EHI_006090	-	-	DS571227:38968-40634	237.114	0.352644	1.2769	0.0106679	0.0713929	Tested	251.53;268.64;265.82	179.97;213.15;200.69	No	0.302566	1.23334	0.0286547	0.245553	Tested	225.71;290.65;237.87	179.97;213.15;200.69	No	0.0500783	1.03532	0.713855	0.920235	Tested	251.53;268.64;265.82	225.71;290.65;237.87	No
EHI_136150	-	-	DS571222:5062-6517	10800.7	-0.0224874	-1.01571	0.799977	0.919108	Tested	9517.28;10403.76;10584.58	9804.68;11088.23;10110.93	No	0.19402	1.14395	0.0287229	0.2457	Tested	11874.74;11219.11;12602.88	9804.68;11088.23;10110.93	No	-0.216508	-1.16192	0.014655	0.153151	Tested	9517.28;10403.76;10584.58	11874.74;11219.11;12602.88	No
EHI_174990	-	-	DS571189:52101-52877	246.462	0.037124	1.02607	0.780342	0.910509	Tested	236.86;210.71;250.18	209.54;240.01;224.96	No	0.288477	1.22135	0.0288063	0.2457	Tested	261.24;278.68;305.99	209.54;240.01;224.96	No	-0.251353	-1.19032	0.0562976	0.33427	Tested	236.86;210.71;250.18	261.24;278.68;305.99	No
EHI_106680	-	-	DS571699:1567-2388	381.154	-0.105426	-1.07581	0.383575	0.679129	Tested	406.64;358.46;389.79	476.93;385.19;392.04	No	-0.265727	-1.20224	0.0288091	0.2457	Tested	345.88;335.96;339.51	476.93;385.19;392.04	No	0.160301	1.11752	0.188309	0.579779	Tested	406.64;358.46;389.79	345.88;335.96;339.51	No
EHI_119930	-	-	DS571393:11779-13794	2234.56	0.265347	1.20193	0.00129914	0.0141281	Tested	2336.09;2400.93;2533.06	1970.71;1936.01;2096.49	Up	0.180606	1.13336	0.0287433	0.2457	Tested	2229.91;2332.9;2274.92	1970.71;1936.01;2096.49	No	0.0847409	1.0605	0.302898	0.691935	Tested	2336.09;2400.93;2533.06	2229.91;2332.9;2274.92	No
EHI_198990	-	-	DS571165:91028-92098	207.428	-0.363235	-1.28631	0.0433498	0.188672	Tested	144.63;156.14;256.88	221.11;269.38;277.23	No	-0.393055	-1.31317	0.0288418	0.2457	Tested	136.89;182.94;221.65	221.11;269.38;277.23	No	0.0298199	1.02088	0.868801	0.965527	Tested	144.63;156.14;256.88	136.89;182.94;221.65	No
EHI_186020	-	-	DS571460:10921-14241	5037.94	-0.25575	-1.19396	0.00588957	0.0466454	Tested	4786.41;4320.84;4870.67	5404.33;5240.75;6193.32	Down	-0.202859	-1.15098	0.0288887	0.245809	Tested	4737.77;4813.69;4973.68	5404.33;5240.75;6193.32	No	-0.0528919	-1.03734	0.56928	0.864286	Tested	4786.41;4320.84;4870.67	4737.77;4813.69;4973.68	No
EHI_028560	-	-	DS571588:6643-6931	39.5523	-0.424237	-1.34186	0.0424844	0.186243	Tested	34.59;41.13;23.45	52.71;48.67;58.81	No	-0.45619	-1.37191	0.0291893	0.247783	Tested	22.99;28.21;45.41	52.71;48.67;58.81	No	0.031953	1.0224	0.879123	0.967851	Tested	34.59;41.13;23.45	22.99;28.21;45.41	No
EHI_178680	-	-	DS571154:62108-62398	145.91	-0.242818	-1.1833	0.114789	0.359947	Tested	141.49;146.07;129.56	163.26;187.98;156.82	No	-0.336554	-1.26274	0.0293266	0.248453	Tested	134.8;109.42;143.8	163.26;187.98;156.82	No	0.0937368	1.06713	0.546868	0.854333	Tested	141.49;146.07;129.56	134.8;109.42;143.8	No
EHI_131020	-	-	DS571170:58198-60102	941.001	-0.256756	-1.19479	0.0173232	0.101265	Tested	837.39;878.1;910.25	974.43;1026.33;1174.26	No	-0.234953	-1.17687	0.029337	0.248453	Tested	803.56;912.13;952.57	974.43;1026.33;1174.26	No	-0.0218023	-1.01523	0.840367	0.958522	Tested	837.39;878.1;910.25	803.56;912.13;952.57	No
EHI_012190	-	-	DS571148:73114-74175	842.237	-0.157402	-1.11528	0.134785	0.395648	Tested	863.59;839.49;763.94	946.14;846.74;981.97	No	-0.229556	-1.17247	0.0293846	0.248564	Tested	721.01;825.79;791.46	946.14;846.74;981.97	No	0.0721542	1.05129	0.494661	0.831474	Tested	863.59;839.49;763.94	721.01;825.79;791.46	No
EHI_076880	-	-	DS571229:23968-26400	535.575	-0.0548628	-1.03876	0.684801	0.866518	Tested	536.6;568.33;575.19	489.78;624.36;635.67	No	-0.295396	-1.22722	0.0294238	0.248605	Tested	381.4;542.83;466.01	489.78;624.36;635.67	No	0.240533	1.18143	0.0763154	0.391933	Tested	536.6;568.33;575.19	381.4;542.83;466.01	No
EHI_137670	-	-	DS571187:10865-12874	98.9585	-0.0388646	-1.0273	0.813677	0.924412	Tested	100.61;103.26;116.15	93.84;114.13;120.41	No	-0.363353	-1.28641	0.0295107	0.249048	Tested	84.64;78.65;78.93	93.84;114.13;120.41	No	0.324489	1.25222	0.052104	0.318948	Tested	100.61;103.26;116.15	84.64;78.65;78.93	No
EHI_038650	-	-	DS571190:14914-16281	145.501	0.402796	1.32207	0.0252821	0.131158	Tested	154.06;172.09;161.95	97.7;86.44;154.95	No	0.391576	1.31183	0.0296513	0.249942	Tested	148.38;196.62;137.32	97.7;86.44;154.95	No	0.0112204	1.00781	0.949935	0.989285	Tested	154.06;172.09;161.95	148.38;196.62;137.32	No
EHI_068730	-	-	DS571150:174788-175321	138.773	0.160715	1.11784	0.358423	0.656648	Tested	157.21;130.96;118.39	111.84;109.93;130.68	No	0.378505	1.29999	0.0298118	0.250721	Tested	187.04;187.21;115.69	111.84;109.93;130.68	No	-0.21779	-1.16295	0.209405	0.603202	Tested	157.21;130.96;118.39	187.04;187.21;115.69	No
EHI_087870	-	-	DS571173:93623-94720	252.7	-0.179346	-1.13237	0.186409	0.472992	Tested	248.39;277.03;216.67	255.82;318.05;279.1	No	-0.295906	-1.22766	0.0298274	0.250721	Tested	228.84;222.26;228.14	255.82;318.05;279.1	No	0.11656	1.08415	0.394405	0.766326	Tested	248.39;277.03;216.67	228.84;222.26;228.14	No
EHI_011180	-	-	DS571324:7701-9386	500.154	-0.247044	-1.18677	0.0513114	0.210973	Tested	490.48;406.31;518.23	529.64;541.28;634.73	No	-0.275446	-1.21037	0.0298477	0.250721	Tested	420.07;504.36;456.28	529.64;541.28;634.73	No	0.0284018	1.01988	0.823529	0.952256	Tested	490.48;406.31;518.23	420.07;504.36;456.28	No
EHI_197850	-	-	DS571365:14668-16980	276.706	0.061726	1.04371	0.65942	0.853177	Tested	286.12;251.01;251.3	266.1;247.56;238.02	No	0.302045	1.23289	0.0299908	0.251338	Tested	346.92;347.07;256.25	266.1;247.56;238.02	No	-0.240319	-1.18125	0.083509	0.407152	Tested	286.12;251.01;251.3	346.92;347.07;256.25	No
EHI_183200	-	-	DS571156:124105-124260	48.0545	0.312293	1.24168	0.13143	0.389298	Tested	58.69;51.21;41.32	28.28;41.96;35.47	No	0.448522	1.36464	0.0299821	0.251338	Tested	80.46;41.03;54.06	28.28;41.96;35.47	No	-0.136229	-1.09903	0.507787	0.836322	Tested	58.69;51.21;41.32	80.46;41.03;54.06	No
EHI_194370	-	-	DS571191:37650-38087	300.616	0.0886685	1.06339	0.517718	0.779006	Tested	289.26;257.72;323.89	281.53;238.33;292.16	No	0.295385	1.22721	0.0302673	0.253362	Tested	351.1;301.76;369.78	281.53;238.33;292.16	No	-0.206716	-1.15406	0.128311	0.494584	Tested	289.26;257.72;323.89	351.1;301.76;369.78	No
EHI_113890	-	-	DS571378:2833-3717	476.032	0.197712	1.14688	0.229835	0.530509	Tested	349;635.49;447.87	403.65;374.28;435.91	No	0.35591	1.27979	0.0304361	0.25448	Tested	436.79;616.35;584.95	403.65;374.28;435.91	No	-0.158198	-1.11589	0.335098	0.720953	Tested	349;635.49;447.87	436.79;616.35;584.95	No
EHI_168360	-	-	DS571263:30185-31366	163.447	-0.192129	-1.14245	0.205635	0.50023	Tested	193.89;153.63;132.91	185.12;193.01;182.95	No	-0.329892	-1.25692	0.0304928	0.254659	Tested	150.47;138.49;140.56	185.12;193.01;182.95	No	0.137763	1.1002	0.3688	0.748593	Tested	193.89;153.63;132.91	150.47;138.49;140.56	No
EHI_166450	-	-	DS571326:18928-20592	437.427	0.615533	1.53212	9.97577e-06	0.000249018	Tested	601.58;586.8;453.45	317.52;349.94;343.5	Up	0.302669	1.23342	0.0305933	0.254836	Tested	421.11;501.8;361.13	317.52;349.94;343.5	No	0.312864	1.24217	0.0238325	0.205302	Tested	601.58;586.8;453.45	421.11;501.8;361.13	No
EHI_078720	-	-	DS571258:32573-33733	554.059	0.566776	1.48121	9.93415e-05	0.00178161	Tested	684.37;603.59;744.95	368.94;380.15;540.46	Up	0.315625	1.24455	0.0306107	0.254836	Tested	486.94;540.27;636.85	368.94;380.15;540.46	No	0.251151	1.19016	0.0831993	0.40615	Tested	684.37;603.59;744.95	486.94;540.27;636.85	No
EHI_111850	-	-	DS571273:37824-38165	109.457	-0.144039	-1.10499	0.401753	0.694764	Tested	116.33;100.74;116.15	160.69;100.7;118.55	No	-0.373832	-1.29579	0.0306199	0.254836	Tested	90.91;88.05;92.99	160.69;100.7;118.55	No	0.229794	1.17267	0.185306	0.577398	Tested	116.33;100.74;116.15	90.91;88.05;92.99	No
EHI_131540	-	-	DS571432:12461-14128	1496.19	0.13597	1.09883	0.231706	0.532722	Tested	1293.29;1631.96;1581.49	1174.97;1461.87;1429.08	No	0.245353	1.18538	0.0307467	0.255597	Tested	1638.47;1632.77;1621.85	1174.97;1461.87;1429.08	No	-0.109383	-1.07877	0.334754	0.720939	Tested	1293.29;1631.96;1581.49	1638.47;1632.77;1621.85	No
EHI_054700	-	-	DS571225:21587-22633	231.925	0.670695	1.59184	4.36038e-05	0.000882652	Tested	324.89;342.51;225.61	142.69;197.21;166.15	Up	0.35583	1.27972	0.0308821	0.255967	Tested	267.51;223.97;196.78	142.69;197.21;166.15	No	0.314866	1.2439	0.053183	0.322908	Tested	324.89;342.51;225.61	267.51;223.97;196.78	No
EHI_064660	-	-	DS571196:60698-62513	792.902	0.199226	1.14808	0.0981212	0.323515	Tested	845.77;843.68;766.17	689.04;802.27;618.86	No	0.259721	1.19725	0.0308974	0.255967	Tested	910.15;908.71;751.46	689.04;802.27;618.86	No	-0.0604956	-1.04282	0.613949	0.88363	Tested	845.77;843.68;766.17	910.15;908.71;751.46	No
EHI_091490	-	-	DS571400:7567-8007	455.871	0.274441	1.20953	0.0364497	0.168554	Tested	425.51;505.37;527.16	349.66;361.69;465.78	No	0.283141	1.21684	0.0308542	0.255967	Tested	462.91;505.22;499.53	349.66;361.69;465.78	No	-0.00870019	-1.00605	0.946787	0.988775	Tested	425.51;505.37;527.16	462.91;505.22;499.53	No
EHI_022260	-	-	DS571410:3555-6329	652.179	0.088104	1.06297	0.470572	0.745802	Tested	750.4;790.8;632.15	681.33;736.81;616.06	No	-0.264815	-1.20148	0.0310774	0.256575	Tested	602.93;569.33;489.8	681.33;736.81;616.06	No	0.352919	1.27714	0.00399718	0.0661518	Tested	750.4;790.8;632.15	602.93;569.33;489.8	No
EHI_197050	-	-	DS571157:45280-46536	356.515	-0.327845	-1.25514	0.0137778	0.0857498	Tested	351.09;308.09;306.02	465.36;391.9;390.17	No	-0.286668	-1.21982	0.0310463	0.256575	Tested	379.31;333.39;283.28	465.36;391.9;390.17	No	-0.0411773	-1.02895	0.758423	0.934048	Tested	351.09;308.09;306.02	379.31;333.39;283.28	No
EHI_101290	-	-	DS571353:22675-23961	1294.77	0.213251	1.1593	0.049252	0.205232	Tested	1163.33;1399.42;1499.96	1133.83;1108.57;1223.73	No	0.233803	1.17593	0.0310307	0.256575	Tested	1322.9;1450.69;1350.46	1133.83;1108.57;1223.73	No	-0.0205523	-1.01435	0.849202	0.962187	Tested	1163.33;1399.42;1499.96	1322.9;1450.69;1350.46	No
EHI_014280	-	-	DS571172:83695-84655	581.866	-0.360112	-1.28353	0.00241597	0.0236055	Tested	569.09;430.66;543.92	705.75;662.12;656.2	Down	-0.255051	-1.19338	0.0312314	0.257552	Tested	550.69;533.43;584.95	705.75;662.12;656.2	No	-0.105061	-1.07554	0.378206	0.755373	Tested	569.09;430.66;543.92	550.69;533.43;584.95	No
EHI_024390	-	-	DS571198:12475-13324	101.288	-0.0421119	-1.02962	0.828087	0.930326	Tested	134.15;109.13;89.35	167.12;103.22;79.34	No	-0.418891	-1.3369	0.0316542	0.260444	Tested	83.6;78.65;67.04	167.12;103.22;79.34	No	0.376779	1.29844	0.0533336	0.323126	Tested	134.15;109.13;89.35	83.6;78.65;67.04	No
EHI_052200	-	-	DS571347:30334-30831	116.004	-0.10604	-1.07627	0.551814	0.797866	Tested	99.56;107.45;156.36	155.55;120.84;123.21	No	-0.385304	-1.30614	0.0316489	0.260444	Tested	104.49;100.87;75.69	155.55;120.84;123.21	No	0.279264	1.21358	0.120012	0.479801	Tested	99.56;107.45;156.36	104.49;100.87;75.69	No
EHI_098000	-	-	DS571255:34483-35364	2031.19	-0.175685	-1.1295	0.0592848	0.233204	Tested	1930.5;1970.28;1961.22	2052.98;2139.1;2467.99	No	-0.2	-1.1487	0.0318117	0.261442	Tested	1853.73;1961.89;1942.98	2052.98;2139.1;2467.99	No	0.0243143	1.017	0.794436	0.944623	Tested	1930.5;1970.28;1961.22	1853.73;1961.89;1942.98	No
EHI_092370	-	-	DS571155:80315-80656	1355.56	0.132734	1.09637	0.165022	0.443367	Tested	1274.42;1442.24;1401.67	1262.38;1318.37;1157.45	No	0.204838	1.15256	0.031934	0.261852	Tested	1426.35;1404.53;1512.65	1262.38;1318.37;1157.45	No	-0.072104	-1.05125	0.449022	0.803995	Tested	1274.42;1442.24;1401.67	1426.35;1404.53;1512.65	No
EHI_093880	-	-	DS571179:43450-45069	1111.46	0.190543	1.14119	0.0373222	0.170646	Tested	1117.21;1177.8;1186.12	960.28;1060.74;1006.24	No	0.196283	1.14574	0.0319006	0.261852	Tested	1111.82;1213.04;1169.9	960.28;1060.74;1006.24	No	-0.00574009	-1.00399	0.949734	0.989285	Tested	1117.21;1177.8;1186.12	1111.82;1213.04;1169.9	No
EHI_015350	-	-	DS571202:36224-36630	45.1243	0.739903	1.67006	0.000353003	0.00495332	Tested	67.07;69.68;50.26	18;26.01;37.34	Up	0.44562	1.3619	0.0319881	0.261997	Tested	50.16;53;34.6	18;26.01;37.34	No	0.294284	1.22628	0.152257	0.534684	Tested	67.07;69.68;50.26	50.16;53;34.6	No
EHI_151720	-	-	DS571145:128892-130122	82.8805	-0.637115	-1.55522	0.00148596	0.0158438	Tested	82.8;39.46;58.08	109.27;143.5;89.61	Down	-0.428438	-1.34578	0.0321024	0.262636	Tested	81.51;85.49;56.22	109.27;143.5;89.61	No	-0.208677	-1.15563	0.300133	0.689456	Tested	82.8;39.46;58.08	81.51;85.49;56.22	No
EHI_178580	-	-	DS571154:41929-46005	9569.33	-0.181086	-1.13374	0.151412	0.421268	Tested	9341.21;9763.23;8834.45	10741.82;8729.27;12627.46	No	-0.270482	-1.20621	0.0321472	0.262705	Tested	7792.14;10003.51;8290.91	10741.82;8729.27;12627.46	No	0.0893965	1.06393	0.478929	0.82403	Tested	9341.21;9763.23;8834.45	7792.14;10003.51;8290.91	No
EHI_042910	-	-	DS571292:15669-16091	159.954	-0.346191	-1.2712	0.0170923	0.100135	Tested	148.82;144.39;137.38	173.55;184.62;208.16	No	-0.31013	-1.23982	0.0323192	0.26364	Tested	137.93;159.86;144.89	173.55;184.62;208.16	No	-0.0360614	-1.02531	0.805853	0.948177	Tested	148.82;144.39;137.38	137.93;159.86;144.89	No
EHI_096610	-	-	DS571163:76246-76863	148.426	0.402743	1.32202	0.02101	0.116173	Tested	117.38;170.42;212.21	97.7;133.43;117.61	No	0.373629	1.29561	0.0323345	0.26364	Tested	158.83;164.99;163.27	97.7;133.43;117.61	No	0.0291139	1.02039	0.86639	0.965527	Tested	117.38;170.42;212.21	158.83;164.99;163.27	No
EHI_109910	-	-	DS571242:25671-27908	504.426	0.213281	1.15932	0.0562995	0.225695	Tested	518.78;531.4;531.63	438.36;435.54;474.18	No	0.23883	1.18004	0.032404	0.263908	Tested	505.75;599.25;504.94	438.36;435.54;474.18	No	-0.0255495	-1.01787	0.817753	0.950367	Tested	518.78;531.4;531.63	505.75;599.25;504.94	No
EHI_163580	-	-	DS571246:18146-19243	3138.43	-0.025767	-1.01802	0.79224	0.914903	Tested	2825.53;2791.29;3192.02	3020.98;2958.99;2995.38	No	0.208702	1.15565	0.0326203	0.265326	Tested	3573.71;3109.11;3778.92	3020.98;2958.99;2995.38	No	-0.234469	-1.17647	0.0163723	0.165121	Tested	2825.53;2791.29;3192.02	3573.71;3109.11;3778.92	No
EHI_068670	-	-	DS571150:164480-164997	443.787	-0.133822	-1.0972	0.270223	0.575761	Tested	467.43;407.99;451.22	466.64;555.54;442.45	No	-0.260089	-1.19755	0.0326515	0.265326	Tested	382.45;425.72;394.65	466.64;555.54;442.45	No	0.126267	1.09147	0.300987	0.689934	Tested	467.43;407.99;451.22	382.45;425.72;394.65	No
EHI_111750	-	-	DS571273:21924-24621	717.596	-0.404361	-1.3235	0.000547163	0.00701364	Tested	640.35;639.69;575.19	845.87;808.14;864.36	Down	-0.248973	-1.18836	0.0327678	0.265673	Tested	605.02;806.13;673.61	845.87;808.14;864.36	No	-0.155387	-1.11372	0.185642	0.578165	Tested	640.35;639.69;575.19	605.02;806.13;673.61	No
EHI_106260	-	-	DS571236:23115-29815	2404.18	0.191722	1.14213	0.0120541	0.0779276	Tested	2527.88;2541.13;2518.54	2235.52;2133.22;2246.77	No	0.163106	1.11969	0.032738	0.265673	Tested	2452.48;2450.87;2531.17	2235.52;2133.22;2246.77	No	0.0286167	1.02003	0.707012	0.916465	Tested	2527.88;2541.13;2518.54	2452.48;2450.87;2531.17	No
EHI_017010	-	-	DS571486:4433-5824	704.166	-0.419131	-1.33712	0.000307559	0.00445171	Tested	653.98;589.32;562.9	779.03;799.75;896.09	Down	-0.246902	-1.18666	0.0328804	0.266287	Tested	763.85;688.16;604.41	779.03;799.75;896.09	No	-0.172229	-1.1268	0.139526	0.514506	Tested	653.98;589.32;562.9	763.85;688.16;604.41	No
EHI_139370	-	-	DS571311:13877-14122	159.957	-0.144817	-1.10559	0.350215	0.647538	Tested	170.83;153.63;157.48	201.83;170.36;171.75	No	-0.332481	-1.25918	0.0329676	0.266695	Tested	125.39;119.68;168.67	201.83;170.36;171.75	No	0.187665	1.13892	0.230417	0.624552	Tested	170.83;153.63;157.48	125.39;119.68;168.67	No
EHI_146520	-	-	DS571438:5806-7888	933.771	-0.421622	-1.33943	0.000302504	0.0044097	Tested	887.69;781.56;722.62	1066.98;1247.88;969.83	Down	-0.248113	-1.18765	0.0330097	0.266736	Tested	949.85;877.94;899.59	1066.98;1247.88;969.83	No	-0.173509	-1.1278	0.138106	0.512609	Tested	887.69;781.56;722.62	949.85;877.94;899.59	No
EHI_038300	-	-	DS571382:16127-16861	418.2	0.711586	1.6376	4.68169e-06	0.000125531	Tested	435.99;580.92;625.45	268.67;363.37;281.9	Up	0.33256	1.25925	0.0330525	0.266784	Tested	365.73;353.06;488.72	268.67;363.37;281.9	No	0.379025	1.30046	0.0142424	0.150861	Tested	435.99;580.92;625.45	365.73;353.06;488.72	No
EHI_082550	-	-	DS571295:24028-24285	625.433	0.107455	1.07733	0.333297	0.635213	Tested	553.37;677.47;628.8	604.2;526.17;589.93	No	0.235781	1.17754	0.033218	0.267522	Tested	687.57;665.08;696.32	604.2;526.17;589.93	No	-0.128326	-1.09303	0.244995	0.635944	Tested	553.37;677.47;628.8	687.57;665.08;696.32	No
EHI_077270	-	-	DS571229:37249-42381	810.877	-0.413942	-1.33232	0.00128137	0.0139907	Tested	637.21;638.01;817.55	979.57;846.74;1050.11	Down	-0.273241	-1.20852	0.0331984	0.267522	Tested	716.83;878.79;733.08	979.57;846.74;1050.11	No	-0.140701	-1.10244	0.274988	0.663118	Tested	637.21;638.01;817.55	716.83;878.79;733.08	No
EHI_073590	-	-	DS571171:59318-60274	174.155	-0.635754	-1.55375	3.80815e-05	0.000788433	Tested	140.44;125.92;128.44	215.97;243.37;203.49	Down	-0.325054	-1.25271	0.0333018	0.267898	Tested	200.63;171.83;137.32	215.97;243.37;203.49	No	-0.3107	-1.24031	0.0457934	0.293651	Tested	140.44;125.92;128.44	200.63;171.83;137.32	No
EHI_189930	-	-	DS571315:20161-20939	3684.45	-0.448518	-1.36464	1.67758e-05	0.000396511	Tested	3246.84;2934.85;3091.5	4356.63;4849.69;3712.26	Down	-0.221454	-1.16591	0.0333688	0.267965	Tested	3776.43;3688.7;3503.2	4356.63;4849.69;3712.26	No	-0.227064	-1.17045	0.029469	0.232531	Tested	3246.84;2934.85;3091.5	3776.43;3688.7;3503.2	No
EHI_104440	-	-	DS571185:30061-31317	545.296	0.302203	1.23303	0.00465946	0.0393241	Tested	604.72;570.01;615.4	431.94;513.59;479.78	Up	0.227606	1.17089	0.0333843	0.267965	Tested	553.82;576.17;562.24	431.94;513.59;479.78	No	0.074597	1.05307	0.481392	0.825365	Tested	604.72;570.01;615.4	553.82;576.17;562.24	No
EHI_172750	-	-	DS571407:12243-14135	114.386	0.195795	1.14536	0.239276	0.542349	Tested	113.19;115.85;116.15	88.7;114.13;87.74	No	0.35208	1.2764	0.0334305	0.268038	Tested	112.85;131.65;149.21	88.7;114.13;87.74	No	-0.156285	-1.11441	0.341522	0.7267	Tested	113.19;115.85;116.15	112.85;131.65;149.21	No
EHI_106670	-	-	DS571699:586-1130	6088.1	0.068858	1.04889	0.501126	0.767136	Tested	5413.14;6283.56;6171.83	5581.74;5219.77;6183.05	No	0.217361	1.16261	0.033628	0.269322	Tested	6398.19;6233.6;7308.07	5581.74;5219.77;6183.05	No	-0.148503	-1.10842	0.146529	0.524972	Tested	5413.14;6283.56;6171.83	6398.19;6233.6;7308.07	No
EHI_027770	-	-	DS571215:56585-58032	756.757	0.172846	1.12728	0.141315	0.405356	Tested	782.89;703.49;832.07	762.31;626.04;648.73	No	0.249063	1.18844	0.0338056	0.270445	Tested	852.67;730.05;872.56	762.31;626.04;648.73	No	-0.0762177	-1.05425	0.51462	0.840087	Tested	782.89;703.49;832.07	852.67;730.05;872.56	No
EHI_118090	-	-	DS571183:49018-49791	1350.52	0.473434	1.38841	1.28118e-06	3.95377e-05	Tested	1596.17;1543.82;1666.37	1055.41;1075.84;1262	Up	0.207886	1.15499	0.0340916	0.270883	Tested	1273.79;1348.11;1333.16	1055.41;1075.84;1262	No	0.265548	1.20209	0.00639142	0.0929618	Tested	1596.17;1543.82;1666.37	1273.79;1348.11;1333.16	No
EHI_014230	-	-	DS571172:79130-79372	79.0284	-0.119023	-1.086	0.522753	0.782264	Tested	79.65;96.54;69.25	111.84;85.6;79.34	No	-0.397642	-1.31735	0.0339418	0.270883	Tested	49.11;71.81;68.12	111.84;85.6;79.34	No	0.27862	1.21303	0.13816	0.512609	Tested	79.65;96.54;69.25	49.11;71.81;68.12	No
EHI_021260	-	-	DS571194:13399-16578	6909.05	0.287443	1.22048	0.00220984	0.0220391	Tested	7348.88;8367.16;6906.73	6355.62;6246.94;5743.4	Up	0.199029	1.14793	0.0341229	0.270883	Tested	7296.84;7139.75;6776.1	6355.62;6246.94;5743.4	No	0.0884141	1.0632	0.346134	0.730894	Tested	7348.88;8367.16;6906.73	7296.84;7139.75;6776.1	No
EHI_187170	-	-	DS571159:112973-115849	193.029	-0.2287	-1.17178	0.23302	0.534242	Tested	237.91;190.56;134.02	308.53;204.76;188.55	No	-0.407168	-1.32608	0.0339873	0.270883	Tested	196.45;172.68;103.8	308.53;204.76;188.55	No	0.178468	1.13168	0.353466	0.737547	Tested	237.91;190.56;134.02	196.45;172.68;103.8	No
EHI_059650	-	-	DS571234:5076-6119	375.003	-0.182683	-1.13499	0.154746	0.427396	Tested	347.95;400.44;346.23	361.23;483.37;412.58	No	-0.272644	-1.20802	0.0340714	0.270883	Tested	343.79;329.12;350.32	361.23;483.37;412.58	No	0.0899608	1.06434	0.486104	0.825929	Tested	347.95;400.44;346.23	343.79;329.12;350.32	No
EHI_099840	-	-	DS571299:32785-33574	591.929	-0.30049	-1.23156	0.0125429	0.0803257	Tested	525.07;501.17;595.29	614.48;709.12;707.54	No	-0.254858	-1.19322	0.0340201	0.270883	Tested	522.47;634.3;517.91	614.48;709.12;707.54	No	-0.0456318	-1.03214	0.705773	0.916201	Tested	525.07;501.17;595.29	522.47;634.3;517.91	No
EHI_042150	-	-	DS571259:27558-28859	201.445	0.410816	1.32944	0.013258	0.0836619	Tested	252.58;251.01;177.58	192.83;154.41;136.28	No	0.352017	1.27634	0.0339623	0.270883	Tested	219.44;250.47;178.4	192.83;154.41;136.28	No	0.0587993	1.0416	0.720936	0.923028	Tested	252.58;251.01;177.58	219.44;250.47;178.4	No
EHI_141030	-	-	DS571269:14113-14787	67.2244	0.0521175	1.03679	0.803153	0.919682	Tested	72.31;110.81;58.08	74.56;89.79;64.41	No	-0.444327	-1.36068	0.0341856	0.271083	Tested	41.8;68.39;24.87	74.56;89.79;64.41	No	0.496444	1.41073	0.0179168	0.172755	Tested	72.31;110.81;58.08	41.8;68.39;24.87	No
EHI_181570	-	-	DS571373:19401-19639	169.849	-0.0205872	-1.01437	0.89219	0.959917	Tested	133.1;141.03;185.4	160.69;152.73;153.08	No	0.318005	1.24661	0.0342985	0.271383	Tested	217.35;190.63;194.62	160.69;152.73;153.08	No	-0.338592	-1.26452	0.0242407	0.207543	Tested	133.1;141.03;185.4	217.35;190.63;194.62	No
EHI_156300	-	-	DS571257:15532-16539	654.982	-0.295323	-1.22716	0.0126743	0.0809137	Tested	695.9;525.52;574.07	754.6;741.01;746.74	No	-0.250524	-1.18964	0.0342656	0.271383	Tested	618.61;570.19;668.2	754.6;741.01;746.74	No	-0.0447994	-1.03154	0.706404	0.916378	Tested	695.9;525.52;574.07	618.61;570.19;668.2	No
EHI_118030	-	-	DS571183:37306-38526	653.846	-0.405729	-1.32476	0.00251428	0.0243912	Tested	530.31;588.48;575.19	838.16;600.02;888.63	Down	-0.283422	-1.21708	0.0344629	0.272385	Tested	569.49;648.83;645.5	838.16;600.02;888.63	No	-0.122307	-1.08847	0.363803	0.745656	Tested	530.31;588.48;575.19	569.49;648.83;645.5	No
EHI_013940	-	-	DS571172:14880-16670	83.1849	0.0554361	1.03917	0.758244	0.904452	Tested	84.89;65.48;78.18	82.27;63.78;71.87	No	0.377094	1.29872	0.0345438	0.272726	Tested	84.64;109.42;108.12	82.27;63.78;71.87	No	-0.321658	-1.24977	0.070731	0.377684	Tested	84.89;65.48;78.18	84.64;109.42;108.12	No
EHI_087850	-	-	DS571173:90134-92194	473.471	-0.407934	-1.32678	0.0087187	0.0615315	Tested	486.29;397.92;345.11	667.19;600.02;452.71	No	-0.328286	-1.25552	0.0346061	0.272919	Tested	483.81;477.86;350.32	667.19;600.02;452.71	No	-0.0796481	-1.05676	0.609613	0.882102	Tested	486.29;397.92;345.11	483.81;477.86;350.32	No
EHI_080580	-	-	DS571414:4526-4873	249.507	-0.102857	-1.0739	0.44069	0.722852	Tested	273.54;230.02;259.11	251.96;309.66;260.43	No	-0.283347	-1.21702	0.0347328	0.273025	Tested	221.53;227.39;211.92	251.96;309.66;260.43	No	0.180491	1.13327	0.179783	0.570912	Tested	273.54;230.02;259.11	221.53;227.39;211.92	No
EHI_013950	-	-	DS571172:17382-18053	355.289	0.405734	1.32476	0.00111338	0.0124514	Tested	426.55;404.63;385.32	281.53;330.64;278.16	Up	0.263808	1.20064	0.0346678	0.273025	Tested	369.91;393.23;327.61	281.53;330.64;278.16	No	0.141926	1.10338	0.249704	0.641381	Tested	426.55;404.63;385.32	369.91;393.23;327.61	No
EHI_111840	-	-	DS571273:33361-33730	205.059	-0.699712	-1.62418	2.1655e-05	0.000490567	Tested	169.78;126.76;147.43	281.53;203.92;316.43	Down	-0.34474	-1.26992	0.0349274	0.273958	Tested	220.48;209.44;169.75	281.53;203.92;316.43	No	-0.354972	-1.27896	0.0320989	0.242673	Tested	169.78;126.76;147.43	220.48;209.44;169.75	No
EHI_105800	-	-	DS571403:4842-6263	190.289	-0.0839295	-1.0599	0.541606	0.792677	Tested	187.6;187.21;213.32	194.11;203.08;228.69	No	-0.292421	-1.22469	0.0349138	0.273958	Tested	165.1;161.57;171.92	194.11;203.08;228.69	No	0.208492	1.15548	0.133556	0.504704	Tested	187.6;187.21;213.32	165.1;161.57;171.92	No
EHI_061030	-	-	DS571413:16505-20512	61.2812	-0.0686828	-1.04876	0.72843	0.891114	Tested	85.94;53.73;59.19	93.84;57.07;63.47	No	-0.419601	-1.33756	0.0350841	0.274638	Tested	42.84;47.87;47.57	93.84;57.07;63.47	No	0.350918	1.27537	0.0782464	0.396367	Tested	85.94;53.73;59.19	42.84;47.87;47.57	No
EHI_163480	-	-	DS571246:2283-4437	7007.94	-0.316437	-1.24525	0.035369	0.165564	Tested	5657.34;7400.08;6108.17	6398.04;10216.31;8133.92	No	-0.316917	-1.24567	0.0350901	0.274638	Tested	5887.21;7809.1;5461.32	6398.04;10216.31;8133.92	No	0.000479592	1.00033	0.997456	0.999369	Tested	5657.34;7400.08;6108.17	5887.21;7809.1;5461.32	No
EHI_124840	-	-	DS571392:5830-9948	329.931	0.345465	1.27056	0.00592401	0.0468535	Tested	395.11;332.44;370.8	253.25;292.04;294.03	Up	0.264608	1.20131	0.0354152	0.276882	Tested	373.04;329.97;328.7	253.25;292.04;294.03	No	0.0808575	1.05765	0.51547	0.840151	Tested	395.11;332.44;370.8	373.04;329.97;328.7	No
EHI_098610	-	-	DS571169:108371-109375	180.641	-0.208431	-1.15543	0.249237	0.554573	Tested	217.99;185.53;127.32	237.82;247.56;155.88	No	-0.381123	-1.30236	0.0355408	0.277564	Tested	169.28;163.28;121.1	237.82;247.56;155.88	No	0.172692	1.12716	0.341934	0.726947	Tested	217.99;185.53;127.32	169.28;163.28;121.1	No
EHI_052100	-	-	DS571347:10765-11913	1203	0.0926938	1.06636	0.370779	0.667158	Tested	1237.74;1234.88;1101.23	1072.13;1218.51;1045.44	No	0.216868	1.16221	0.0359128	0.279807	Tested	1336.48;1377.17;1203.41	1072.13;1218.51;1045.44	No	-0.124174	-1.08988	0.228852	0.623603	Tested	1237.74;1234.88;1101.23	1336.48;1377.17;1203.41	No
EHI_134650	-	-	DS571193:39374-39591	104.129	-0.260444	-1.19785	0.161067	0.43732	Tested	96.42;95.7;103.87	173.55;97.35;108.28	No	-0.390706	-1.31103	0.0359608	0.279807	Tested	106.58;78.65;76.77	173.55;97.35;108.28	No	0.130262	1.09449	0.48624	0.825929	Tested	96.42;95.7;103.87	106.58;78.65;76.77	No
EHI_122720	-	-	DS571281:5095-5767	654.421	-0.328483	-1.25569	0.00754474	0.0560407	Tested	650.83;590.16;521.58	794.45;800.59;670.2	No	-0.257458	-1.19537	0.0359829	0.279807	Tested	699.07;589.85;573.05	794.45;800.59;670.2	No	-0.0710246	-1.05046	0.564856	0.862123	Tested	650.83;590.16;521.58	699.07;589.85;573.05	No
EHI_004770	-	-	DS571195:13492-14004	369.24	-0.0873622	-1.06243	0.437728	0.721281	Tested	371.01;381.97;369.68	372.8;400.29;423.78	No	-0.236952	-1.1785	0.0362976	0.28195	Tested	318.71;341.09;343.83	372.8;400.29;423.78	No	0.14959	1.10925	0.187346	0.578873	Tested	371.01;381.97;369.68	318.71;341.09;343.83	No
EHI_152460	-	-	DS571145:272550-273536	1300.92	-0.342099	-1.2676	0.000773117	0.00921654	Tested	1193.72;1095.53;1167.13	1502.78;1347.74;1597.1	Down	-0.21237	-1.15859	0.0364746	0.283021	Tested	1294.68;1163.46;1346.14	1502.78;1347.74;1597.1	No	-0.129729	-1.09409	0.203375	0.597128	Tested	1193.72;1095.53;1167.13	1294.68;1163.46;1346.14	No
EHI_199840	-	-	DS571489:11263-12945	218.05	-0.171815	-1.12647	0.284552	0.588534	Tested	252.58;213.23;182.05	304.67;224.9;221.22	No	-0.336682	-1.26285	0.036588	0.283596	Tested	211.08;199.18;153.54	304.67;224.9;221.22	No	0.164867	1.12106	0.307376	0.697195	Tested	252.58;213.23;182.05	211.08;199.18;153.54	No
EHI_163540	-	-	DS571246:10317-11305	9723.81	-0.113769	-1.08205	0.170685	0.449989	Tested	9313.96;9421.56;10021.68	9911.37;10631.71;10668.18	No	-0.173461	-1.12776	0.0367532	0.284571	Tested	8826.64;8864.84;9854.38	9911.37;10631.71;10668.18	No	0.0596918	1.04224	0.472444	0.819923	Tested	9313.96;9421.56;10021.68	8826.64;8864.84;9854.38	No
EHI_012960	-	-	DS571168:20093-21583	268.699	-0.242291	-1.18287	0.0579293	0.229607	Tested	240;254.36;265.82	284.1;302.11;327.63	No	-0.26686	-1.20319	0.0368566	0.285066	Tested	238.25;273.55;232.47	284.1;302.11;327.63	No	0.0245691	1.01718	0.848759	0.962187	Tested	240;254.36;265.82	238.25;273.55;232.47	No
EHI_081750	-	-	DS571294:20182-20981	89.8485	0.309646	1.2394	0.117608	0.365287	Tested	89.08;93.18;103.87	59.13;67.97;81.21	No	0.412326	1.33083	0.0369187	0.285241	Tested	72.1;155.58;86.5	59.13;67.97;81.21	No	-0.10268	-1.07377	0.601631	0.87886	Tested	89.08;93.18;103.87	72.1;155.58;86.5	No
EHI_152210	-	-	DS571145:227993-229505	1393.2	0.029333	1.02054	0.754764	0.903014	Tested	1504.99;1506.04;1424.01	1455.21;1464.39;1422.55	No	-0.196527	-1.14594	0.0370189	0.28571	Tested	1379.33;1227.57;1154.76	1455.21;1464.39;1422.55	No	0.22586	1.16947	0.0164524	0.165714	Tested	1504.99;1506.04;1424.01	1379.33;1227.57;1154.76	No
EHI_045490	-	-	DS571147:157308-158992	244.3	-0.31074	-1.24034	0.0253945	0.131478	Tested	221.14;243.45;202.15	304.67;293.72;255.76	No	-0.289518	-1.22223	0.0370899	0.285953	Tested	214.21;258.17;205.43	304.67;293.72;255.76	No	-0.0212216	-1.01482	0.879567	0.967851	Tested	221.14;243.45;202.15	214.21;258.17;205.43	No
EHI_174640	-	-	DS571189:20264-22282	960.447	-0.0776453	-1.05529	0.581221	0.814606	Tested	933.81;1128.27;911.37	1137.69;1085.07;941.83	No	-0.293839	-1.2259	0.0371427	0.286054	Tested	950.9;925.81;629.28	1137.69;1085.07;941.83	No	0.216194	1.16166	0.125305	0.490401	Tested	933.81;1128.27;911.37	950.9;925.81;629.28	No
EHI_038160	-	-	DS571382:4470-5391	124.952	-0.574258	-1.48891	0.000246446	0.00374615	Tested	93.28;91.5;108.34	172.26;152.73;145.62	Down	-0.322281	-1.25031	0.0374643	0.287917	Tested	129.57;118.82;112.45	172.26;152.73;145.62	No	-0.251977	-1.19084	0.111367	0.462804	Tested	93.28;91.5;108.34	129.57;118.82;112.45	No
EHI_028960	-	-	DS571266:17746-19947	650.911	0.399903	1.31942	0.000402864	0.0055094	Tested	731.53;823.54;675.71	519.35;606.74;526.46	Up	0.2359	1.17764	0.0374418	0.287917	Tested	645.77;689.01;640.09	519.35;606.74;526.46	No	0.164003	1.12039	0.144318	0.521384	Tested	731.53;823.54;675.71	645.77;689.01;640.09	No
EHI_137000	-	-	DS571287:13397-14059	779.359	-0.498586	-1.41283	1.06585e-05	0.000262546	Tested	656.08;681.66;569.6	1006.56;921.43;849.42	Down	-0.234262	-1.17631	0.0375314	0.288126	Tested	850.58;731.76;747.13	1006.56;921.43;849.42	No	-0.264323	-1.20107	0.0199747	0.18407	Tested	656.08;681.66;569.6	850.58;731.76;747.13	No
EHI_148920	-	-	DS571146:184663-185031	40.8918	0.586854	1.50197	0.00501955	0.0415906	Tested	63.93;53.73;37.97	24.42;29.37;25.2	Up	0.435561	1.35244	0.0375904	0.288273	Tested	58.52;31.63;43.25	24.42;29.37;25.2	No	0.151293	1.11056	0.466753	0.817722	Tested	63.93;53.73;37.97	58.52;31.63;43.25	No
EHI_086180	-	-	DS571235:40719-42182	1075.44	0.364031	1.28702	0.000756416	0.00908365	Tested	1059.57;1335.62;1236.38	856.16;954.16;958.63	Up	0.225033	1.1688	0.0376561	0.288471	Tested	1098.24;1039.5;1140.7	856.16;954.16;958.63	No	0.138998	1.10114	0.196619	0.589556	Tested	1059.57;1335.62;1236.38	1098.24;1039.5;1140.7	No
EHI_166480	-	-	DS571326:24677-28129	1481.58	0.174699	1.12873	0.0532548	0.217374	Tested	1604.55;1579.07;1428.48	1388.36;1352.78;1323.61	No	0.187746	1.13898	0.0377112	0.288587	Tested	1628.02;1552.42;1476.97	1388.36;1352.78;1323.61	No	-0.0130476	-1.00908	0.884794	0.969328	Tested	1604.55;1579.07;1428.48	1628.02;1552.42;1476.97	No
EHI_175080	-	-	DS571189:63977-65602	245.866	-0.253264	-1.1919	0.113165	0.356632	Tested	225.33;216.59;256.88	291.81;252.6;317.37	No	-0.332264	-1.25899	0.0379341	0.289985	Tested	154.65;256.46;241.12	291.81;252.6;317.37	No	0.0789999	1.05629	0.623034	0.887179	Tested	225.33;216.59;256.88	154.65;256.46;241.12	No
EHI_182940	-	-	DS571156:74907-75536	149.439	-0.697569	-1.62177	0.000273726	0.00406267	Tested	73.36;96.54;144.08	174.83;160.29;274.43	Down	-0.396191	-1.31603	0.0380188	0.290008	Tested	133.75;122.24;165.43	174.83;160.29;274.43	No	-0.301378	-1.23232	0.11718	0.473595	Tested	73.36;96.54;144.08	133.75;122.24;165.43	No
EHI_053040	-	-	DS571238:12845-14149	1264.8	-0.108595	-1.07818	0.410594	0.701282	Tested	1425.34;1312.12;1097.88	1493.78;1475.3;1205.06	No	-0.273935	-1.2091	0.0381378	0.290008	Tested	1286.33;1153.2;934.19	1493.78;1475.3;1205.06	No	0.16534	1.12143	0.211031	0.60403	Tested	1425.34;1312.12;1097.88	1286.33;1153.2;934.19	No
EHI_151930	-	-	DS571145:175874-176785	2007.37	-0.411686	-1.33024	0.0060426	0.0476073	Tested	2244.91;1544.66;1401.67	2965.7;2048.47;2228.1	Down	-0.310856	-1.24044	0.038102	0.290008	Tested	1815.07;1849.91;1967.85	2965.7;2048.47;2228.1	No	-0.10083	-1.07239	0.501633	0.8342	Tested	2244.91;1544.66;1401.67	1815.07;1849.91;1967.85	No
EHI_148490	-	-	DS571146:87156-89531	536.519	-0.296114	-1.22783	0.00967648	0.0663294	Tested	497.82;435.69;534.98	575.91;621;631.93	No	-0.236932	-1.17848	0.038091	0.290008	Tested	476.49;548.82;506.02	575.91;621;631.93	No	-0.0591817	-1.04187	0.606858	0.880963	Tested	497.82;435.69;534.98	476.49;548.82;506.02	No
EHI_098330	-	-	DS571169:30747-32306	160.696	-0.174519	-1.12859	0.329065	0.630192	Tested	163.49;157.82;158.6	264.82;129.24;170.82	No	-0.371452	-1.29365	0.038363	0.291413	Tested	122.26;141.91;137.32	264.82;129.24;170.82	No	0.196933	1.14626	0.273297	0.662859	Tested	163.49;157.82;158.6	122.26;141.91;137.32	No
EHI_199065	-	-	DS571165:104924-106680	717.235	-0.29889	-1.2302	0.0450856	0.194365	Tested	790.22;593.52;594.18	876.73;845.07;794.35	No	-0.308827	-1.2387	0.0384066	0.291438	Tested	812.97;653.96;494.12	876.73;845.07;794.35	No	0.00993641	1.00691	0.947	0.988775	Tested	790.22;593.52;594.18	812.97;653.96;494.12	No
EHI_156200	-	-	DS571257:1275-3230	4656.44	-0.248368	-1.18786	0.00282509	0.0267713	Tested	4309.55;4132.79;4442.91	4955.69;4918.5;5535.25	Down	-0.17206	-1.12667	0.0384622	0.291554	Tested	4480.72;4469.18;4663.37	4955.69;4918.5;5535.25	No	-0.0763087	-1.05432	0.359303	0.742611	Tested	4309.55;4132.79;4442.91	4480.72;4469.18;4663.37	No
EHI_152230	-	-	DS571145:231265-231516	1407.31	-0.327903	-1.25519	0.000590819	0.00747944	Tested	1211.54;1297.01;1247.54	1519.49;1672.51;1580.3	Down	-0.19698	-1.1463	0.0385759	0.29211	Tested	1366.79;1272.02;1498.59	1519.49;1672.51;1580.3	No	-0.130923	-1.09499	0.171127	0.56008	Tested	1211.54;1297.01;1247.54	1366.79;1272.02;1498.59	No
EHI_035630	-	-	DS571174:60314-60739	876.088	0.166768	1.12254	0.141487	0.405567	Tested	782.89;888.18;1016.35	785.45;772.06;813.02	No	0.233986	1.17608	0.0388972	0.292702	Tested	962.39;859.98;1004.47	785.45;772.06;813.02	No	-0.0672184	-1.04769	0.551757	0.856802	Tested	782.89;888.18;1016.35	962.39;859.98;1004.47	No
EHI_001410	-	-	DS571506:5956-7416	224.165	0.354268	1.27834	0.0112825	0.074111	Tested	241.05;231.7;273.63	167.12;186.3;208.16	No	0.289413	1.22214	0.0387753	0.292702	Tested	244.52;212;253.01	167.12;186.3;208.16	No	0.0648544	1.04598	0.639099	0.894921	Tested	241.05;231.7;273.63	244.52;212;253.01	No
EHI_169700	-	-	DS571377:21670-23775	2172.75	-0.160161	-1.11741	0.0730402	0.266305	Tested	2024.82;2139.01;2133.22	2203.38;2395.05;2471.73	No	-0.184591	-1.13649	0.0388601	0.292702	Tested	1949.86;2036.26;2201.39	2203.38;2395.05;2471.73	No	0.0244293	1.01708	0.784888	0.940659	Tested	2024.82;2139.01;2133.22	1949.86;2036.26;2201.39	No
EHI_033680	-	-	DS571252:26639-29791	3636.96	-0.230921	-1.17358	0.0225625	0.122035	Tested	3109.54;3422.59;3692.37	3873.28;3753.7;4491.67	No	-0.209142	-1.156	0.0388272	0.292702	Tested	3280.08;3481.82;3627.54	3873.28;3753.7;4491.67	No	-0.021779	-1.01521	0.829827	0.955447	Tested	3109.54;3422.59;3692.37	3280.08;3481.82;3627.54	No
EHI_200710	-	-	DS571248:17066-18641	182.272	-0.344136	-1.26939	0.0456547	0.195581	Tested	169.78;173.77;146.31	287.96;199.73;176.42	No	-0.355642	-1.27955	0.0388906	0.292702	Tested	199.58;133.36;153.54	287.96;199.73;176.42	No	0.0115055	1.00801	0.947008	0.988775	Tested	169.78;173.77;146.31	199.58;133.36;153.54	No
EHI_148170	-	-	DS571146:28184-28770	970.813	0.0129915	1.00905	0.892041	0.959917	Tested	873.02;962.89;951.57	906.29;959.2;895.16	No	0.196495	1.14591	0.0392762	0.294022	Tested	1012.55;1048.91;1127.73	906.29;959.2;895.16	No	-0.183504	-1.13564	0.0540405	0.325579	Tested	873.02;962.89;951.57	1012.55;1048.91;1127.73	No
EHI_010360	-	-	DS571182:17586-18896	183.522	-0.0950398	-1.06809	0.562034	0.803719	Tested	225.33;189.72;155.25	215.97;243.37;158.68	No	-0.339711	-1.2655	0.0392264	0.294022	Tested	157.79;160.71;144.89	215.97;243.37;158.68	No	0.244671	1.18482	0.13813	0.512609	Tested	225.33;189.72;155.25	157.79;160.71;144.89	No
EHI_076870	-	-	DS571229:22828-23709	5959.58	-0.253796	-1.19234	0.00382981	0.0341262	Tested	5287.38;5507.03;5679.29	6264.35;6650.59;6882.19	Down	-0.180937	-1.13362	0.0391641	0.294022	Tested	5284.28;6106.23;5974.91	6264.35;6650.59;6882.19	No	-0.0728593	-1.0518	0.406722	0.774879	Tested	5287.38;5507.03;5679.29	5284.28;6106.23;5974.91	No
EHI_146550	-	-	DS571438:10603-12294	78.4958	0.376243	1.29796	0.0458866	0.196036	Tested	92.23;88.15;80.41	55.28;67.97;58.81	No	0.388311	1.30886	0.0392629	0.294022	Tested	112.85;88.05;62.71	55.28;67.97;58.81	No	-0.0120678	-1.0084	0.948422	0.989137	Tested	92.23;88.15;80.41	112.85;88.05;62.71	No
EHI_014220	-	-	DS571172:78329-78781	126.035	0.365286	1.28814	0.0218017	0.118942	Tested	127.86;144.39;146.31	111.84;95.67;102.68	No	0.328409	1.25563	0.039361	0.294352	Tested	147.34;143.62;114.61	111.84;95.67;102.68	No	0.0368772	1.02589	0.814444	0.949941	Tested	127.86;144.39;146.31	147.34;143.62;114.61	No
EHI_104940	-	-	DS571204:8846-9102	43.6443	-0.125437	-1.09084	0.539915	0.791995	Tested	34.59;47.01;55.84	60.42;52.03;44.8	No	-0.422989	-1.3407	0.0397039	0.295985	Tested	31.35;41.89;24.87	60.42;52.03;44.8	No	0.297552	1.22906	0.148581	0.528446	Tested	34.59;47.01;55.84	31.35;41.89;24.87	No
EHI_092680	-	-	DS571155:145036-146238	4230.06	-0.203089	-1.15116	0.0119565	0.0775929	Tested	4115.67;3808.75;4033.02	4473.62;4444.36;4917.32	No	-0.166099	-1.12202	0.0397432	0.295985	Tested	4082.59;4113.56;4081.66	4473.62;4444.36;4917.32	No	-0.0369902	-1.02597	0.64742	0.897239	Tested	4115.67;3808.75;4033.02	4082.59;4113.56;4081.66	No
EHI_155730	-	-	DS571162:117809-118212	186.229	-0.301042	-1.23203	0.0489514	0.204875	Tested	163.49;192.24;156.36	231.39;250.08;174.55	No	-0.314577	-1.24365	0.0396562	0.295985	Tested	174.51;165.84;167.59	231.39;250.08;174.55	No	0.0135343	1.00943	0.930001	0.984559	Tested	163.49;192.24;156.36	174.51;165.84;167.59	No
EHI_146350	-	-	DS571398:13860-15414	1278.72	-0.17994	-1.13284	0.0453685	0.194763	Tested	1268.13;1202.98;1199.52	1393.51;1450.12;1338.54	No	-0.184836	-1.13669	0.0397915	0.296039	Tested	1241.39;1270.31;1143.95	1393.51;1450.12;1338.54	No	0.00489616	1.0034	0.956699	0.989285	Tested	1268.13;1202.98;1199.52	1241.39;1270.31;1143.95	No
EHI_197350	-	-	DS571157:113524-116691	700.013	-0.670639	-1.59178	3.43072e-06	9.38343e-05	Tested	529.26;453.32;571.84	883.15;705.76;1062.24	Down	-0.29565	-1.22744	0.039848	0.296154	Tested	626.97;811.26;656.31	883.15;705.76;1062.24	No	-0.374989	-1.29683	0.009582	0.117455	Tested	529.26;453.32;571.84	626.97;811.26;656.31	No
EHI_151620	-	-	DS571145:98509-98901	91.3297	-0.953145	-1.93609	1.14116e-06	3.56198e-05	Tested	41.92;36.94;75.95	143.98;125.04;126.95	Down	-0.398464	-1.3181	0.0399277	0.296442	Tested	66.88;94.03;110.29	143.98;125.04;126.95	No	-0.554681	-1.46884	0.00482579	0.0756978	Tested	41.92;36.94;75.95	66.88;94.03;110.29	No
EHI_153240	-	-	DS571145:411244-413970	3368.72	0.0648441	1.04597	0.398797	0.692789	Tested	3380.99;3195.09;3453.36	3263.94;3190.61;3118.59	No	0.157684	1.11549	0.0399746	0.296485	Tested	3578.93;3630.57;3506.45	3263.94;3190.61;3118.59	No	-0.0928394	-1.06647	0.226081	0.619736	Tested	3380.99;3195.09;3453.36	3578.93;3630.57;3506.45	No
EHI_172960	-	-	DS571300:7555-7815	99.265	0.178027	1.13134	0.354511	0.652971	Tested	100.61;84.79;107.22	53.99;114.13;74.67	No	0.393337	1.31343	0.040129	0.297325	Tested	102.4;112.84;142.72	53.99;114.13;74.67	No	-0.215311	-1.16095	0.259634	0.647659	Tested	100.61;84.79;107.22	102.4;112.84;142.72	No
EHI_019870	-	-	DS571682:3134-4132	352.203	0.30561	1.23594	0.0314598	0.152869	Tested	347.95;367.7;427.76	268.67;261.83;364.97	No	0.291419	1.22384	0.0402497	0.297914	Tested	388.72;341.09;401.14	268.67;261.83;364.97	No	0.0141911	1.00989	0.919904	0.982592	Tested	347.95;367.7;427.76	388.72;341.09;401.14	No
EHI_141000	-	-	DS571269:9545-11107	405.629	-0.0342429	-1.02402	0.784405	0.912758	Tested	341.66;355.1;419.94	344.52;391.9;406.04	No	0.254641	1.19304	0.0403963	0.298255	Tested	443.06;440.25;508.18	344.52;391.9;406.04	No	-0.288884	-1.22169	0.0201055	0.18462	Tested	341.66;355.1;419.94	443.06;440.25;508.18	No
EHI_065870	-	-	DS571192:71572-72026	604.064	-0.47834	-1.39314	2.7535e-05	0.000605326	Tested	522.97;474.31;499.24	707.04;644.5;790.62	Down	-0.232369	-1.17476	0.0404053	0.298255	Tested	573.67;652.25;571.97	707.04;644.5;790.62	No	-0.245971	-1.18589	0.0317742	0.242142	Tested	522.97;474.31;499.24	573.67;652.25;571.97	No
EHI_114940	-	-	DS571338:17380-18384	156.234	-0.067658	-1.04801	0.679964	0.864275	Tested	154.06;141.87;197.69	195.4;151.89;175.49	No	-0.338402	-1.26436	0.0404196	0.298255	Tested	127.48;153.02;109.2	195.4;151.89;175.49	No	0.270744	1.20643	0.10145	0.446135	Tested	154.06;141.87;197.69	127.48;153.02;109.2	No
EHI_010290	-	-	DS571182:6033-6995	1004.39	-0.202812	-1.15094	0.036935	0.169694	Tested	957.91;993.95;905.78	1038.7;1075.84;1200.39	No	-0.198947	-1.14786	0.0406246	0.299043	Tested	980.16;967.7;919.05	1038.7;1075.84;1200.39	No	-0.00386484	-1.00268	0.968388	0.993633	Tested	957.91;993.95;905.78	980.16;967.7;919.05	No
EHI_166810	-	-	DS571177:10648-11153	2535.99	-0.356587	-1.28039	0.000372201	0.00517664	Tested	2426.22;2138.17;2112	2930.99;2740.8;3007.52	Down	-0.204698	-1.15245	0.0407849	0.299726	Tested	2630.12;2222.62;2615.51	2930.99;2740.8;3007.52	No	-0.151889	-1.11102	0.129983	0.497456	Tested	2426.22;2138.17;2112	2630.12;2222.62;2615.51	No
EHI_095200	-	-	DS571264:43590-45527	1421.57	0.267022	1.20332	0.00447152	0.0381315	Tested	1541.67;1594.19;1484.32	1183.97;1285.64;1330.14	Up	0.192285	1.14257	0.0408331	0.299774	Tested	1449.34;1559.26;1365.6	1183.97;1285.64;1330.14	No	0.074737	1.05317	0.424515	0.785949	Tested	1541.67;1594.19;1484.32	1449.34;1559.26;1365.6	No
EHI_045550	-	-	DS571147:170901-171521	444.67	-0.274041	-1.20919	0.0339017	0.160817	Tested	416.07;413.87;405.42	469.22;600.86;452.71	No	-0.263963	-1.20077	0.0409383	0.300242	Tested	425.29;448.8;369.78	469.22;600.86;452.71	No	-0.0100782	-1.00701	0.93811	0.988274	Tested	416.07;413.87;405.42	425.29;448.8;369.78	No
EHI_022240	-	-	DS571410:30-314	213.452	0.00374675	1.0026	0.981447	0.991583	Tested	164.54;212.39;204.39	176.12;244.2;157.75	No	0.326798	1.25423	0.0412061	0.301899	Tested	249.74;230.81;281.12	176.12;244.2;157.75	No	-0.323051	-1.25097	0.0434774	0.287733	Tested	164.54;212.39;204.39	249.74;230.81;281.12	No
EHI_197670	-	-	DS571365:1495-3921	581.408	-0.0653056	-1.04631	0.579822	0.814181	Tested	621.49;659;507.06	595.2;654.57;629.13	No	-0.241571	-1.18228	0.0412808	0.30214	Tested	547.55;534.28;484.39	595.2;654.57;629.13	No	0.176266	1.12996	0.136824	0.511611	Tested	621.49;659;507.06	547.55;534.28;484.39	No
EHI_055680	-	-	DS571322:8645-9136	66.1473	0.0641079	1.04544	0.762288	0.905725	Tested	57.64;124.24;58.08	80.99;46.99;97.08	No	-0.432937	-1.34998	0.04151	0.303203	Tested	32.39;58.98;38.92	80.99;46.99;97.08	No	0.497045	1.41132	0.0192328	0.179783	Tested	57.64;124.24;58.08	32.39;58.98;38.92	No
EHI_049390	-	-	DS571152:21478-22386	487.478	-0.0644617	-1.04569	0.609309	0.83035	Tested	564.9;490.26;450.1	600.34;506.03;478.85	No	-0.258117	-1.19592	0.0415031	0.303203	Tested	458.73;444.52;393.57	600.34;506.03;478.85	No	0.193656	1.14366	0.126487	0.492171	Tested	564.9;490.26;450.1	458.73;444.52;393.57	No
EHI_092660	-	-	DS571155:140185-143535	2869.15	-0.154072	-1.11271	0.136762	0.398589	Tested	2583.43;2751;3052.41	3027.4;2943.88;3424.76	No	-0.210796	-1.15733	0.0418314	0.305156	Tested	2459.8;2913.35;2666.33	3027.4;2943.88;3424.76	No	0.0567245	1.0401	0.584211	0.87101	Tested	2583.43;2751;3052.41	2459.8;2913.35;2666.33	No
EHI_049460	-	-	DS571152:36112-37374	744.721	0.28768	1.22068	0.0221744	0.120653	Tested	831.1;765.61;816.43	619.62;535.4;780.35	No	0.255995	1.19416	0.0418618	0.305156	Tested	776.39;816.39;761.19	619.62;535.4;780.35	No	0.0316853	1.02221	0.800289	0.946637	Tested	831.1;765.61;816.43	776.39;816.39;761.19	No
EHI_052990	-	-	DS571238:4522-6306	716.268	0.341174	1.26679	0.00103873	0.0118147	Tested	781.84;794.15;823.13	623.48;594.99;645.93	Up	0.211875	1.15819	0.0422116	0.307396	Tested	758.63;652.25;772	623.48;594.99;645.93	No	0.129299	1.09376	0.21104	0.60403	Tested	781.84;794.15;823.13	758.63;652.25;772	No
EHI_073650	-	-	DS571171:90975-92062	5167.53	0.023398	1.01635	0.799391	0.918565	Tested	4533.84;5073.86;5349.81	4624.02;4893.32;5184.28	No	0.186842	1.13827	0.0422633	0.307462	Tested	5455.65;5487.31;5905.71	4624.02;4893.32;5184.28	No	-0.163444	-1.11996	0.0755693	0.391454	Tested	4533.84;5073.86;5349.81	5455.65;5487.31;5905.71	No
EHI_186730	-	-	DS571159:28468-28622	47.2895	-0.287427	-1.22046	0.152817	0.423639	Tested	48.21;44.49;40.21	47.56;75.53;53.21	No	-0.408541	-1.32734	0.0426307	0.309823	Tested	32.39;46.16;37.84	47.56;75.53;53.21	No	0.121114	1.08757	0.54981	0.856188	Tested	48.21;44.49;40.21	32.39;46.16;37.84	No
EHI_078710	-	-	DS571258:30938-31534	2964.91	-0.322513	-1.25051	0.00420152	0.0363983	Tested	2512.16;2724.97;2736.33	3200.95;3047.1;3902.68	Down	-0.228029	-1.17123	0.0428624	0.311194	Tested	2628.03;2730.41;3201.54	3200.95;3047.1;3902.68	No	-0.0944839	-1.06768	0.402079	0.77079	Tested	2512.16;2724.97;2736.33	2628.03;2730.41;3201.54	No
EHI_110430	-	-	DS571151:62235-64839	1159.44	0.0765962	1.05453	0.434931	0.720101	Tested	1107.78;1082.94;1245.31	1025.85;1060.74;1157.45	No	0.198148	1.14722	0.0429447	0.311301	Tested	1250.8;1204.49;1299.64	1025.85;1060.74;1157.45	No	-0.121552	-1.0879	0.213515	0.606539	Tested	1107.78;1082.94;1245.31	1250.8;1204.49;1299.64	No
EHI_006720	-	-	DS571197:16588-17640	416.844	-0.320459	-1.24873	0.0156338	0.0935969	Tested	424.46;331.6;374.15	433.22;456.52;555.39	No	-0.26795	-1.2041	0.0429634	0.311301	Tested	430.52;372.72;373.03	433.22;456.52;555.39	No	-0.0525084	-1.03707	0.6934	0.913561	Tested	424.46;331.6;374.15	430.52;372.72;373.03	No
EHI_183260	-	-	DS571156:144062-146017	1062.83	-0.0279986	-1.0196	0.796584	0.917042	Tested	1142.37;1129.11;1039.81	1250.81;1065.77;1069.71	No	-0.220199	-1.16489	0.0431889	0.312111	Tested	917.46;1066;884.45	1250.81;1065.77;1069.71	No	0.1922	1.1425	0.0776198	0.394645	Tested	1142.37;1129.11;1039.81	917.46;1066;884.45	No
EHI_120310	-	-	DS571361:12617-13234	3138.2	-0.0985176	-1.07067	0.276778	0.582254	Tested	3323.35;3090.99;2953.01	3614.89;3240.96;3211.94	No	-0.183205	-1.1354	0.043248	0.312111	Tested	3101.39;2856.07;2851.22	3614.89;3240.96;3211.94	No	0.084687	1.06046	0.350389	0.734448	Tested	3323.35;3090.99;2953.01	3101.39;2856.07;2851.22	No
EHI_179010	-	-	DS571154:126295-127500	991.717	0.258267	1.19604	0.00634951	0.0493555	Tested	1072.15;1057.75;1081.13	884.44;856.81;917.56	Up	0.191537	1.14198	0.0432116	0.312111	Tested	961.35;1102.76;991.49	884.44;856.81;917.56	No	0.0667299	1.04734	0.478469	0.823795	Tested	1072.15;1057.75;1081.13	961.35;1102.76;991.49	No
EHI_201190	-	-	DS571306:7027-8289	185.331	0.0813434	1.058	0.598196	0.824271	Tested	200.18;172.09;158.6	185.12;172.87;140.01	No	0.309699	1.23945	0.0434756	0.313128	Tested	243.47;208.58;187.05	185.12;172.87;140.01	No	-0.228356	-1.1715	0.135379	0.509368	Tested	200.18;172.09;158.6	243.47;208.58;187.05	No
EHI_019140	-	-	DS571351:13037-13735	195.297	0.156218	1.11436	0.386184	0.681678	Tested	195.98;193.92;183.17	163.26;203.08;130.68	No	0.362266	1.28544	0.0439426	0.315682	Tested	282.13;257.31;148.13	163.26;203.08;130.68	No	-0.206049	-1.15352	0.250712	0.641661	Tested	195.98;193.92;183.17	282.13;257.31;148.13	No
EHI_007630	-	-	DS571178:13864-14421	288.869	0.517486	1.43146	0.00490177	0.04078	Tested	252.58;362.66;426.64	140.12;258.47;246.43	Up	0.370929	1.29319	0.043925	0.315682	Tested	244.52;293.22;375.19	140.12;258.47;246.43	No	0.146557	1.10692	0.424058	0.785949	Tested	252.58;362.66;426.64	244.52;293.22;375.19	No
EHI_002150	-	-	DS571345:10424-13474	1707.6	0.143353	1.10447	0.0968093	0.321179	Tested	1752.33;1759.56;1744.55	1565.77;1482.85;1690.44	No	0.173799	1.12802	0.0439612	0.315682	Tested	1804.62;1824.26;1744.03	1565.77;1482.85;1690.44	No	-0.0304461	-1.02133	0.723446	0.923799	Tested	1752.33;1759.56;1744.55	1804.62;1824.26;1744.03	No
EHI_139430	-	-	DS571311:22979-24997	151.483	-0.0739334	-1.05258	0.620155	0.836626	Tested	165.59;152.79;153.01	164.55;152.73;182.95	No	-0.302723	-1.23347	0.0441976	0.316563	Tested	148.38;122.24;121.1	164.55;152.73;182.95	No	0.22879	1.17185	0.129073	0.496179	Tested	165.59;152.79;153.01	148.38;122.24;121.1	No
EHI_148510	-	-	DS571146:91379-91842	43.4152	-0.228796	-1.17186	0.278454	0.584236	Tested	34.59;47.85;43.56	73.27;31.05;61.61	No	-0.42544	-1.34298	0.0441958	0.316563	Tested	24.03;40.18;34.6	73.27;31.05;61.61	No	0.196644	1.14603	0.353046	0.737	Tested	34.59;47.85;43.56	24.03;40.18;34.6	No
EHI_054160	-	-	DS571309:13733-14611	118.793	0.227037	1.17043	0.233019	0.534242	Tested	98.52;120.89;142.96	56.56;113.29;118.55	No	0.382156	1.30329	0.0442395	0.316563	Tested	159.88;138.49;120.02	56.56;113.29;118.55	No	-0.155119	-1.11351	0.4124	0.780582	Tested	98.52;120.89;142.96	159.88;138.49;120.02	No
EHI_058450	-	-	DS571278:10453-13077	984.886	0.16056	1.11772	0.124394	0.376777	Tested	1096.25;880.62;1055.44	914.01;917.24;858.76	No	0.209808	1.15653	0.0444455	0.317581	Tested	1062.71;1025.83;1053.12	914.01;917.24;858.76	No	-0.0492471	-1.03472	0.635991	0.894432	Tested	1096.25;880.62;1055.44	1062.71;1025.83;1053.12	No
EHI_130950	-	-	DS571170:44728-45144	377.159	0.167548	1.12315	0.185181	0.470807	Tested	340.61;416.39;393.14	367.66;352.46;294.03	No	0.253433	1.19204	0.0445375	0.317924	Tested	423.2;390.67;416.28	367.66;352.46;294.03	No	-0.0858844	-1.06134	0.493732	0.831052	Tested	340.61;416.39;393.14	423.2;390.67;416.28	No
EHI_201230	-	-	DS571306:15509-16252	115.403	-0.469073	-1.38422	0.0153761	0.0925794	Tested	93.28;70.52;120.62	169.69;104.06;172.68	No	-0.388102	-1.30867	0.0446864	0.318672	Tested	102.4;77.79;127.59	169.69;104.06;172.68	No	-0.0809705	-1.05773	0.676991	0.908403	Tested	93.28;70.52;120.62	102.4;77.79;127.59	No
EHI_159500	-	-	DS571167:36028-38109	867.783	0.414874	1.33318	0.000176978	0.002866	Tested	1014.51;1050.2;940.41	624.76;782.13;793.42	Up	0.222552	1.1668	0.0448729	0.319057	Tested	830.73;891.61;882.29	624.76;782.13;793.42	No	0.192322	1.1426	0.0807473	0.401983	Tested	1014.51;1050.2;940.41	830.73;891.61;882.29	No
EHI_056410	-	-	DS571313:10562-11923	396.791	0.309559	1.23933	0.00812128	0.0587231	Tested	441.23;408.83;456.8	326.52;361.69;343.5	No	0.235116	1.177	0.0447884	0.319057	Tested	396.03;450.51;386	326.52;361.69;343.5	No	0.0744428	1.05295	0.520769	0.843929	Tested	441.23;408.83;456.8	396.03;450.51;386	No
EHI_038540	-	-	DS571190:2110-2420	250.11	-0.29354	-1.22564	0.0396919	0.177961	Tested	238.95;213.23;236.78	320.09;238.33;312.7	No	-0.286147	-1.21938	0.0448415	0.319057	Tested	217.35;257.31;216.25	320.09;238.33;312.7	No	-0.00739293	-1.00514	0.958958	0.99074	Tested	238.95;213.23;236.78	217.35;257.31;216.25	No
EHI_124600	-	-	DS571188:73460-75712	408.426	-0.18577	-1.13742	0.133286	0.392657	Tested	455.9;344.19;385.32	448.65;459.88;454.58	No	-0.248452	-1.18793	0.0449663	0.319407	Tested	388.72;391.52;347.08	448.65;459.88;454.58	No	0.0626822	1.04441	0.614438	0.88363	Tested	455.9;344.19;385.32	388.72;391.52;347.08	No
EHI_036890	-	-	DS571427:9586-11103	493.338	-0.134718	-1.09788	0.378011	0.674714	Tested	504.11;602.75;378.62	638.9;550.51;473.25	No	-0.306791	-1.23695	0.0450725	0.319846	Tested	446.19;477.01;368.7	638.9;550.51;473.25	No	0.172073	1.12668	0.261554	0.64992	Tested	504.11;602.75;378.62	446.19;477.01;368.7	No
EHI_053130	-	-	DS571238:31561-32790	2983.52	-0.0283731	-1.01986	0.780922	0.910519	Tested	2645.26;2683;3042.36	2906.57;2520.09;3121.39	No	0.204007	1.15189	0.0452205	0.320582	Tested	3186.03;3294.61;3452.38	2906.57;2520.09;3121.39	No	-0.23238	-1.17477	0.0225451	0.197946	Tested	2645.26;2683;3042.36	3186.03;3294.61;3452.38	No
EHI_072850	-	-	DS571557:9016-9264	49.8619	0.58457	1.49959	0.0040541	0.0354214	Tested	54.5;85.63;48.03	29.57;32.73;39.2	Up	0.408109	1.32695	0.045351	0.320851	Tested	59.56;48.73;50.82	29.57;32.73;39.2	No	0.176461	1.13011	0.38181	0.759084	Tested	54.5;85.63;48.03	59.56;48.73;50.82	No
EHI_117960	-	-	DS571183:27743-27902	184.929	0.271076	1.20671	0.085977	0.297368	Tested	148.82;218.27;220.02	134.98;162.8;169.88	No	0.31551	1.24445	0.0453917	0.320851	Tested	192.27;204.31;213	134.98;162.8;169.88	No	-0.0444334	-1.03128	0.776424	0.938974	Tested	148.82;218.27;220.02	192.27;204.31;213	No
EHI_138320	-	-	DS571241:10125-11043	599.867	0.19881	1.14775	0.0564605	0.226113	Tested	668.65;627.94;584.12	523.21;561.42;537.66	No	0.208456	1.15545	0.0453838	0.320851	Tested	621.74;606.95;667.12	523.21;561.42;537.66	No	-0.00964553	-1.00671	0.925752	0.984179	Tested	668.65;627.94;584.12	621.74;606.95;667.12	No
EHI_077110	-	-	DS571229:30528-31295	48.2102	0.050821	1.03585	0.793667	0.915257	Tested	53.45;53.73;60.31	53.99;48.67;56.94	No	-0.393136	-1.31324	0.0456223	0.322166	Tested	36.57;41.03;29.19	53.99;48.67;56.94	No	0.443957	1.36033	0.0237677	0.20497	Tested	53.45;53.73;60.31	36.57;41.03;29.19	No
EHI_065870	-	-	DS571192:72096-72250	95.1883	-0.21429	-1.16013	0.229741	0.530509	Tested	85.94;78.91;113.92	97.7;101.54;135.35	No	-0.357847	-1.28151	0.0457039	0.322365	Tested	74.19;88.05;81.09	97.7;101.54;135.35	No	0.143557	1.10463	0.425045	0.785949	Tested	85.94;78.91;113.92	74.19;88.05;81.09	No
EHI_143090	-	-	DS571484:6596-9586	827.847	-0.307697	-1.23773	0.0660944	0.248515	Tested	760.88;643.05;870.04	1090.12;699.89;1164.92	No	-0.33451	-1.26095	0.0457398	0.322365	Tested	577.85;696.71;947.16	1090.12;699.89;1164.92	No	0.0268136	1.01876	0.872922	0.966585	Tested	760.88;643.05;870.04	577.85;696.71;947.16	No
EHI_153770	-	-	DS571145:498803-500743	3006.14	0.0600369	1.04249	0.527391	0.784225	Tested	2834.96;2945.76;3071.39	2815.29;2682.89;2973.91	No	0.1893	1.14021	0.0460801	0.323501	Tested	3154.68;2987.72;3588.62	2815.29;2682.89;2973.91	No	-0.129263	-1.09374	0.172911	0.561085	Tested	2834.96;2945.76;3071.39	3154.68;2987.72;3588.62	No
EHI_180020	-	-	DS571291:36470-37990	3017.28	-0.310111	-1.2398	0.00164031	0.0173313	Tested	2587.62;2552.88;2984.28	3360.35;3208.23;3630.11	Down	-0.196307	-1.14576	0.0460558	0.323501	Tested	2869.41;2785.97;3176.67	3360.35;3208.23;3630.11	No	-0.113804	-1.08208	0.248369	0.640793	Tested	2587.62;2552.88;2984.28	2869.41;2785.97;3176.67	No
EHI_098760	-	-	DS571349:8271-8863	45.6529	0.304209	1.23474	0.134776	0.395648	Tested	45.07;55.41;44.67	29.57;40.28;34.54	No	0.404985	1.32407	0.0460748	0.323501	Tested	68.97;51.29;41.09	29.57;40.28;34.54	No	-0.100776	-1.07235	0.617402	0.884573	Tested	45.07;55.41;44.67	68.97;51.29;41.09	No
EHI_087000	-	-	DS571845:2048-2704	789.243	-0.0943286	-1.06757	0.320803	0.623461	Tested	751.45;702.65;699.16	735.32;801.43;767.28	No	0.187904	1.13911	0.0462098	0.323782	Tested	861.03;878.79;906.08	735.32;801.43;767.28	No	-0.282233	-1.21608	0.00281115	0.0524125	Tested	751.45;702.65;699.16	861.03;878.79;906.08	No
EHI_107310	-	-	DS571205:65849-66187	138.638	-0.0717944	-1.05102	0.709417	0.879431	Tested	191.79;161.18;90.47	188.97;161.12;126.95	No	-0.385396	-1.30622	0.0461964	0.323782	Tested	135.84;106;85.42	188.97;161.12;126.95	No	0.313601	1.24281	0.104929	0.453183	Tested	191.79;161.18;90.47	135.84;106;85.42	No
EHI_118460	-	-	DS571180:15117-15282	94.2817	0.258666	1.19637	0.137291	0.399845	Tested	91.18;88.15;117.27	65.56;80.56;87.74	No	0.345548	1.27063	0.0465147	0.325603	Tested	99.27;112.84;105.96	65.56;80.56;87.74	No	-0.0868819	-1.06207	0.613431	0.883444	Tested	91.18;88.15;117.27	99.27;112.84;105.96	No
EHI_075710	-	-	DS571394:17264-17881	64.8671	-0.319011	-1.24748	0.106399	0.342584	Tested	62.88;58.76;54.73	109.27;81.4;53.21	No	-0.39368	-1.31374	0.046589	0.325725	Tested	48.07;53.86;61.63	109.27;81.4;53.21	No	0.0746681	1.05312	0.707264	0.916465	Tested	62.88;58.76;54.73	48.07;53.86;61.63	No
EHI_188240	-	-	DS571206:56055-57476	726.856	0.220672	1.16528	0.0503905	0.207929	Tested	742.01;765.61;789.63	584.91;668;690.74	No	0.224345	1.16825	0.0466223	0.325725	Tested	708.47;866.82;725.51	584.91;668;690.74	No	-0.00367348	-1.00255	0.973885	0.994846	Tested	742.01;765.61;789.63	708.47;866.82;725.51	No
EHI_035070	-	-	DS571268:5682-6191	82.5354	0.901474	1.86797	2.65762e-06	7.44316e-05	Tested	86.99;136;141.84	41.14;53.71;57.87	Up	0.384636	1.30553	0.0469545	0.327135	Tested	70.01;91.47;63.79	41.14;53.71;57.87	No	0.516838	1.43082	0.00657028	0.0941579	Tested	86.99;136;141.84	70.01;91.47;63.79	No
EHI_009970	-	-	DS571200:39446-40198	50.918	0.785484	1.72367	0.00016111	0.0026404	Tested	85.94;78.07;55.84	24.42;37.76;28	Up	0.414884	1.33319	0.0470052	0.327135	Tested	57.47;61.55;29.19	24.42;37.76;28	No	0.3706	1.29289	0.0734298	0.384976	Tested	85.94;78.07;55.84	57.47;61.55;29.19	No
EHI_169630	-	-	DS571377:11164-12792	1389.4	-0.0213998	-1.01494	0.843417	0.937411	Tested	1468.31;1406.14;1466.45	1393.51;1343.55;1671.78	No	-0.21567	-1.16124	0.0469718	0.327135	Tested	1125.4;1323.32;1306.13	1393.51;1343.55;1671.78	No	0.194271	1.14415	0.073538	0.385284	Tested	1468.31;1406.14;1466.45	1125.4;1323.32;1306.13	No
EHI_042910	-	-	DS571292:15214-15606	149.752	-0.260656	-1.19802	0.106592	0.342922	Tested	143.58;156.14;121.74	161.98;153.57;209.09	No	-0.321321	-1.24947	0.0470001	0.327135	Tested	152.56;129.08;120.02	161.98;153.57;209.09	No	0.0606658	1.04295	0.709429	0.917655	Tested	143.58;156.14;121.74	152.56;129.08;120.02	No
EHI_142880	-	-	DS571297:20331-21668	129.936	0.167682	1.12325	0.306743	0.610203	Tested	162.45;174.61;126.21	120.84;142.66;139.08	No	-0.330318	-1.25729	0.0472124	0.327945	Tested	105.54;113.7;84.34	120.84;142.66;139.08	No	0.498	1.41225	0.00264337	0.0502627	Tested	162.45;174.61;126.21	105.54;113.7;84.34	No
EHI_141920	-	-	DS571161:62173-63642	281.551	0.045195	1.03182	0.723925	0.889022	Tested	311.27;292.14;317.19	263.53;334;287.5	No	-0.256482	-1.19456	0.0471911	0.327945	Tested	230.93;253.04;244.36	263.53;334;287.5	No	0.301677	1.23258	0.019338	0.18055	Tested	311.27;292.14;317.19	230.93;253.04;244.36	No
EHI_064480	-	-	DS571196:25442-26170	313.076	-0.25017	-1.18935	0.0448846	0.1936	Tested	328.04;266.96;283.69	334.24;375.12;350.97	No	-0.247321	-1.187	0.0472814	0.328108	Tested	279;307.75;291.93	334.24;375.12;350.97	No	-0.0028489	-1.00198	0.981904	0.996579	Tested	328.04;266.96;283.69	279;307.75;291.93	No
EHI_164350	-	-	DS571214:26809-27486	173.727	-0.214212	-1.16007	0.231488	0.532669	Tested	177.12;176.29;153.01	191.54;236.65;183.89	No	-0.355751	-1.27965	0.0473468	0.328247	Tested	184.95;169.26;90.82	191.54;236.65;183.89	No	0.141539	1.10308	0.431295	0.790218	Tested	177.12;176.29;153.01	184.95;169.26;90.82	No
EHI_017030	-	-	DS571486:7972-8680	1150.6	-0.399058	-1.31865	1.8923e-05	0.000437154	Tested	989.35;987.24;975.03	1321.52;1210.11;1418.82	Down	-0.184079	-1.13609	0.0474334	0.328302	Tested	1128.54;1159.18;1165.57	1321.52;1210.11;1418.82	No	-0.214979	-1.16069	0.0215718	0.192418	Tested	989.35;987.24;975.03	1128.54;1159.18;1165.57	No
EHI_184690	-	-	DS571591:5324-7633	895.335	0.240198	1.18116	0.0481745	0.202452	Tested	991.45;837.81;1014.12	860.01;736.81;772.88	No	0.240952	1.18177	0.0474457	0.328302	Tested	923.73;833.48;1087.72	860.01;736.81;772.88	No	-0.000754167	-1.00052	0.995033	0.999369	Tested	991.45;837.81;1014.12	923.73;833.48;1087.72	No
EHI_017590	-	-	DS571240:7452-8030	361.744	0.00680174	1.00473	0.956971	0.983427	Tested	329.09;321.52;368.57	316.24;316.38;378.97	No	0.248077	1.18762	0.0475509	0.328716	Tested	386.63;390.67;447.63	316.24;316.38;378.97	No	-0.241275	-1.18204	0.0537878	0.32481	Tested	329.09;321.52;368.57	386.63;390.67;447.63	No
EHI_092700	-	-	DS571155:148331-148813	39.0421	-0.125428	-1.09083	0.558053	0.800913	Tested	15.72;32.74;30.16	20.57;44.48;30.8	No	0.424302	1.34192	0.0477761	0.329013	Tested	52.25;27.36;97.31	20.57;44.48;30.8	No	-0.54973	-1.46381	0.0103156	0.123724	Tested	15.72;32.74;30.16	52.25;27.36;97.31	No
EHI_045380	-	-	DS571147:138431-139846	138.268	0.820997	1.76663	1.3649e-05	0.000331222	Tested	201.22;229.18;153.01	122.12;91.47;58.81	Up	0.375588	1.29737	0.0477195	0.329013	Tested	104.49;131.65;152.45	122.12;91.47;58.81	No	0.445409	1.3617	0.0175706	0.17144	Tested	201.22;229.18;153.01	104.49;131.65;152.45	No
EHI_117910	-	-	DS571183:21542-22328	432.55	0.144827	1.1056	0.21895	0.517099	Tested	423.41;425.62;463.5	412.65;400.29;364.04	No	0.232708	1.17504	0.0476433	0.329013	Tested	499.48;416.31;487.64	412.65;400.29;364.04	No	-0.0878814	-1.06281	0.452282	0.806647	Tested	423.41;425.62;463.5	499.48;416.31;487.64	No
EHI_100460	-	-	DS571201:63661-64156	99.6722	0.302481	1.23326	0.0981465	0.323515	Tested	126.81;105.78;86	97.7;84.76;60.67	No	0.361555	1.28481	0.0477332	0.329013	Tested	107.63;128.23;99.47	97.7;84.76;60.67	No	-0.0590738	-1.0418	0.744463	0.932541	Tested	126.81;105.78;86	107.63;128.23;99.47	No
EHI_001090	-	-	DS571210:43306-44520	326.062	-0.0311058	-1.0218	0.811553	0.923305	Tested	304.98;370.21;348.46	383.09;315.54;353.77	No	-0.259707	-1.19724	0.0478873	0.329464	Tested	256.01;288.94;313.56	383.09;315.54;353.77	No	0.228601	1.1717	0.0817008	0.403893	Tested	304.98;370.21;348.46	256.01;288.94;313.56	No
EHI_130970	-	-	DS571170:46858-48112	266.068	0.0369965	1.02598	0.789892	0.91436	Tested	293.45;240.93;220.02	248.11;266.86;217.49	No	0.272693	1.20806	0.0480321	0.330146	Tested	319.75;290.65;297.34	248.11;266.86;217.49	No	-0.235696	-1.17747	0.0869449	0.416418	Tested	293.45;240.93;220.02	319.75;290.65;297.34	No
EHI_056490	-	-	DS571313:26677-27356	2932.59	-0.183451	-1.1356	0.274344	0.57884	Tested	1982.9;3887.66;2782.12	2993.98;3011.02;4112.7	No	-0.33156	-1.25837	0.0482349	0.331225	Tested	2252.9;3051.83;2318.17	2993.98;3011.02;4112.7	No	0.148109	1.10812	0.377664	0.755134	Tested	1982.9;3887.66;2782.12	2252.9;3051.83;2318.17	No
EHI_165780	-	-	DS571653:3228-4082	1427.42	-0.126112	-1.09135	0.175924	0.458179	Tested	1336.26;1462.39;1405.02	1533.63;1568.45;1507.49	No	-0.184096	-1.13611	0.0483628	0.331788	Tested	1385.59;1225.01;1422.91	1533.63;1568.45;1507.49	No	0.0579844	1.04101	0.534727	0.849857	Tested	1336.26;1462.39;1405.02	1385.59;1225.01;1422.91	No
EHI_096480	-	-	DS571163:54429-55583	280.279	-0.0157952	-1.01101	0.916189	0.967211	Tested	365.77;263.6;270.28	287.96;347.43;273.5	No	-0.297481	-1.229	0.0487273	0.333422	Tested	241.38;265;207.6	287.96;347.43;273.5	No	0.281686	1.21561	0.061972	0.352138	Tested	365.77;263.6;270.28	241.38;265;207.6	No
EHI_100470	-	-	DS571201:66116-66997	384.574	-0.43038	-1.34759	0.00184064	0.0188868	Tested	361.57;278.71;340.65	440.93;482.53;448.05	Down	-0.271318	-1.20691	0.0487544	0.333422	Tested	411.71;397.51;299.5	440.93;482.53;448.05	No	-0.159062	-1.11656	0.25174	0.642412	Tested	361.57;278.71;340.65	411.71;397.51;299.5	No
EHI_090270	-	-	DS571360:24964-25197	116.382	0.246225	1.1861	0.135035	0.395958	Tested	131.01;121.73;111.69	93.84;101.54;99.88	No	0.323755	1.25158	0.0487856	0.333422	Tested	135.84;147.04;104.88	93.84;101.54;99.88	No	-0.0775297	-1.05521	0.633874	0.893883	Tested	131.01;121.73;111.69	135.84;147.04;104.88	No
EHI_125730	-	-	DS571160:32223-33158	330.295	0.383591	1.30459	0.00507968	0.0419189	Tested	388.82;368.53;364.1	230.11;318.05;278.16	Up	0.27	1.20581	0.0490923	0.335201	Tested	301.99;385.54;337.35	230.11;318.05;278.16	No	0.113591	1.08192	0.403137	0.77115	Tested	388.82;368.53;364.1	301.99;385.54;337.35	No
EHI_188750	-	-	DS571230:9709-10995	146.612	-0.0335569	-1.02353	0.821532	0.92784	Tested	166.64;165.38;132.91	151.69;161.96;164.28	No	-0.295249	-1.2271	0.0494406	0.33726	Tested	119.12;129.94;127.59	151.69;161.96;164.28	No	0.261692	1.19888	0.0817874	0.404065	Tested	166.64;165.38;132.91	119.12;129.94;127.59	No
EHI_053020	-	-	DS571238:9824-11092	3881.7	-0.0874002	-1.06245	0.369244	0.666329	Tested	3703.79;4183.16;3781.72	4566.17;3801.54;4080.96	No	-0.19111	-1.14164	0.0497202	0.338528	Tested	3561.17;3431.39;3825.41	4566.17;3801.54;4080.96	No	0.10371	1.07453	0.287067	0.673462	Tested	3703.79;4183.16;3781.72	3561.17;3431.39;3825.41	No
EHI_030900	-	-	DS571208:56443-60294	125.379	0.129053	1.09358	0.468193	0.74434	Tested	139.39;119.21;106.1	87.42;141.82;93.34	No	0.346898	1.27182	0.0501344	0.340706	Tested	157.79;159;124.34	87.42;141.82;93.34	No	-0.217845	-1.163	0.217113	0.609731	Tested	139.39;119.21;106.1	157.79;159;124.34	No
EHI_151650	-	-	DS571145:111469-112569	487.116	-0.122455	-1.08859	0.265189	0.570953	Tested	487.34;494.46;465.74	494.93;549.67;539.52	No	-0.215858	-1.16139	0.050115	0.340706	Tested	482.76;411.19;458.44	494.93;549.67;539.52	No	0.0934038	1.06688	0.398035	0.767903	Tested	487.34;494.46;465.74	482.76;411.19;458.44	No
EHI_153360	-	-	DS571145:430835-431299	107.802	-0.273761	-1.20896	0.156089	0.429364	Tested	99.56;85.63;117.27	181.26;79.72;134.41	No	-0.378505	-1.29999	0.0501916	0.340775	Tested	91.96;86.34;94.07	181.26;79.72;134.41	No	0.104743	1.0753	0.58908	0.873758	Tested	99.56;85.63;117.27	91.96;86.34;94.07	No
EHI_051890	-	-	DS571176:80176-81090	587.878	0.023663	1.01654	0.844047	0.937856	Tested	520.88;526.36;629.91	573.34;519.46;554.46	No	0.234059	1.17614	0.0506945	0.341754	Tested	730.42;583.01;653.07	573.34;519.46;554.46	No	-0.210396	-1.15701	0.0787203	0.396862	Tested	520.88;526.36;629.91	730.42;583.01;653.07	No
EHI_062550	-	-	DS571213:20116-20813	192.565	0.650069	1.56924	0.000390504	0.0053854	Tested	271.44;270.31;204.39	142.69;167;102.68	Up	0.359469	1.28295	0.0505257	0.341754	Tested	230.93;217.13;126.5	142.69;167;102.68	No	0.2906	1.22315	0.111071	0.462312	Tested	271.44;270.31;204.39	230.93;217.13;126.5	No
EHI_139450	-	-	DS571311:27695-29170	346.188	-0.406499	-1.32547	0.000901071	0.0104229	Tested	288.21;336.63;263.58	402.37;392.74;419.11	Down	-0.237936	-1.1793	0.0505799	0.341754	Tested	331.25;348.78;333.02	402.37;392.74;419.11	No	-0.168563	-1.12394	0.171269	0.56008	Tested	288.21;336.63;263.58	331.25;348.78;333.02	No
EHI_087560	-	-	DS571173:35276-35755	142.887	-0.144718	-1.10551	0.341564	0.640988	Tested	158.25;131.8;138.49	151.69;156.09;172.68	No	-0.298964	-1.23026	0.0507176	0.341754	Tested	109.72;129.94;137.32	151.69;156.09;172.68	No	0.154247	1.11284	0.315562	0.703684	Tested	158.25;131.8;138.49	109.72;129.94;137.32	No
EHI_002130	-	-	DS571345:6157-7629	2783.53	-0.204425	-1.15223	0.00968419	0.0663294	Tested	2637.93;2647.74;2554.28	3071.11;2878.43;3133.53	No	-0.154271	-1.11286	0.0507346	0.341754	Tested	2642.66;2711.6;2774.45	3071.11;2878.43;3133.53	No	-0.0501538	-1.03538	0.526222	0.847784	Tested	2637.93;2647.74;2554.28	2642.66;2711.6;2774.45	No
EHI_164400	-	-	DS571214:35968-36420	2277.26	-0.221118	-1.16564	0.114746	0.359947	Tested	1647.52;2339.65;2520.78	2289.51;2662.75;2792.83	No	-0.274082	-1.20922	0.0506151	0.341754	Tested	1844.32;1990.1;2407.91	2289.51;2662.75;2792.83	No	0.0529635	1.03739	0.705799	0.916201	Tested	1647.52;2339.65;2520.78	1844.32;1990.1;2407.91	No
EHI_138430	-	-	DS571241:32421-33653	257.401	0.275682	1.21057	0.0890558	0.304473	Tested	236.86;277.03;304.91	255.82;167.84;228.69	No	0.316948	1.24569	0.0504125	0.341754	Tested	271.69;340.23;233.55	255.82;167.84;228.69	No	-0.0412658	-1.02902	0.797938	0.945543	Tested	236.86;277.03;304.91	271.69;340.23;233.55	No
EHI_193490	-	-	DS571265:36845-37429	272.265	-0.28295	-1.21668	0.0291066	0.145143	Tested	257.82;253.52;239.01	273.82;317.21;339.77	No	-0.252953	-1.19164	0.0507617	0.341754	Tested	245.56;243.63;280.04	273.82;317.21;339.77	No	-0.0299971	-1.02101	0.81836	0.950367	Tested	257.82;253.52;239.01	245.56;243.63;280.04	No
EHI_072030	-	-	DS571289:13151-13876	257.149	-0.282255	-1.21609	0.0324941	0.156408	Tested	217.99;237.57;253.53	311.1;300.43;271.63	No	-0.25785	-1.1957	0.0504896	0.341754	Tested	264.37;243.63;214.08	311.1;300.43;271.63	No	-0.0244051	-1.01706	0.854396	0.963657	Tested	217.99;237.57;253.53	264.37;243.63;214.08	No
EHI_163250	-	-	DS571711:1964-2584	39.2091	0.471585	1.38663	0.022851	0.122944	Tested	37.73;62.12;39.09	30.85;23.5;28.94	No	0.40472	1.32383	0.0509806	0.342846	Tested	39.71;44.45;46.49	30.85;23.5;28.94	No	0.0668649	1.04744	0.745158	0.932541	Tested	37.73;62.12;39.09	39.71;44.45;46.49	No
EHI_040630	-	-	DS571282:17592-20384	433.68	-0.289942	-1.22259	0.0283569	0.142272	Tested	371.01;396.24;425.53	410.08;510.23;568.46	No	-0.257837	-1.19568	0.0510187	0.342846	Tested	365.73;442.81;413.03	410.08;510.23;568.46	No	-0.0321044	-1.0225	0.809016	0.948177	Tested	371.01;396.24;425.53	365.73;442.81;413.03	No
EHI_163740	-	-	DS571246:38195-40012	2933.73	-0.627192	-1.54456	7.97503e-06	0.000207047	Tested	2720.72;1934.18;2005.9	3847.57;3108.36;3972.68	Down	-0.273172	-1.20846	0.0515299	0.345558	Tested	3027.2;2428.64;3358.32	3847.57;3108.36;3972.68	No	-0.354021	-1.27812	0.0117542	0.134538	Tested	2720.72;1934.18;2005.9	3027.2;2428.64;3358.32	No
EHI_110460	-	-	DS571151:74138-74238	108.727	0.131146	1.09516	0.486921	0.758447	Tested	107.95;108.29;96.05	96.41;104.06;75.61	No	0.365953	1.28873	0.0514826	0.345558	Tested	150.47;82.92;156.78	96.41;104.06;75.61	No	-0.234807	-1.17675	0.210228	0.603631	Tested	107.95;108.29;96.05	150.47;82.92;156.78	No
EHI_197140	-	-	DS571157:61640-62283	71.0044	-0.206963	-1.15426	0.274445	0.578903	Tested	55.55;82.27;69.25	98.99;66.3;88.68	No	-0.370085	-1.29243	0.0515659	0.345558	Tested	54.34;55.57;68.12	98.99;66.3;88.68	No	0.163122	1.11971	0.392841	0.765265	Tested	55.55;82.27;69.25	54.34;55.57;68.12	No
EHI_092170	-	-	DS571155:25857-26495	820.299	-0.0398643	-1.02802	0.738741	0.896221	Tested	767.17;918.4;865.57	818.88;999.48;809.28	No	-0.233246	-1.17548	0.051629	0.345582	Tested	656.22;765.95;781.73	818.88;999.48;809.28	No	0.193382	1.14344	0.1067	0.454552	Tested	767.17;918.4;865.57	656.22;765.95;781.73	No
EHI_173490	-	-	DS571300:34172-35290	356.625	0.0874966	1.06252	0.487914	0.759335	Tested	374.15;355.94;318.31	311.1;308.82;360.3	No	0.244354	1.18456	0.0516651	0.345582	Tested	372;435.98;373.03	311.1;308.82;360.3	No	-0.156857	-1.11486	0.210157	0.603631	Tested	374.15;355.94;318.31	372;435.98;373.03	No
EHI_183100	-	-	DS571156:101729-101908	103.661	-0.147481	-1.10763	0.450031	0.731244	Tested	63.93;136;116.15	131.12;116.65;118.55	No	-0.380766	-1.30203	0.0518416	0.345982	Tested	93;99.16;58.39	131.12;116.65;118.55	No	0.233285	1.17551	0.234223	0.625988	Tested	63.93;136;116.15	93;99.16;58.39	No
EHI_045560	-	-	DS571147:171713-173989	228.866	-0.272736	-1.2081	0.12355	0.375406	Tested	256.77;243.45;140.73	298.24;294.56;224.96	No	-0.34468	-1.26987	0.0517983	0.345982	Tested	179.73;246.2;175.16	298.24;294.56;224.96	No	0.0719445	1.05113	0.685619	0.910544	Tested	256.77;243.45;140.73	179.73;246.2;175.16	No
EHI_001790	-	-	DS571280:14322-15827	338.648	0.246679	1.18647	0.0825394	0.28933	Tested	349;360.14;362.98	285.39;318.05;277.23	No	0.275907	1.21075	0.0519787	0.346397	Tested	391.85;423.15;280.04	285.39;318.05;277.23	No	-0.0292277	-1.02047	0.835982	0.956804	Tested	349;360.14;362.98	391.85;423.15;280.04	No
EHI_094260	-	-	DS571770:920-2413	2400.36	-0.225529	-1.16921	0.0305795	0.150017	Tested	2082.46;2296.84;2373.35	2716.31;2588.07;2675.21	No	-0.20246	-1.15066	0.0521624	0.347301	Tested	2097.2;2143.12;2630.65	2716.31;2588.07;2675.21	No	-0.0230694	-1.01612	0.825134	0.952518	Tested	2082.46;2296.84;2373.35	2097.2;2143.12;2630.65	No
EHI_194440	-	-	DS571191:45105-45309	59.3915	-0.05471	-1.03865	0.769174	0.907954	Tested	66.03;57.92;68.13	57.85;70.49;71.87	No	-0.365319	-1.28817	0.0523215	0.3474	Tested	45.98;53;43.25	57.85;70.49;71.87	No	0.310609	1.24023	0.0993466	0.441909	Tested	66.03;57.92;68.13	45.98;53;43.25	No
EHI_044710	-	-	DS571147:34555-35472	37.9411	0.115366	1.08325	0.584102	0.816339	Tested	31.44;38.62;34.62	38.57;29.37;24.27	No	0.407755	1.32662	0.0523065	0.3474	Tested	49.11;64.11;31.36	38.57;29.37;24.27	No	-0.292389	-1.22467	0.163418	0.552234	Tested	31.44;38.62;34.62	49.11;64.11;31.36	No
EHI_045610	-	-	DS571147:183187-184860	942.515	0.296922	1.22852	0.0335696	0.1597	Tested	1231.45;993.11;835.42	793.17;734.29;894.23	No	0.271181	1.2068	0.0522876	0.3474	Tested	1081.52;836.05;1083.4	793.17;734.29;894.23	No	0.0257407	1.018	0.853469	0.96318	Tested	1231.45;993.11;835.42	1081.52;836.05;1083.4	No
EHI_117600	-	-	DS571293:7750-9639	1221.1	-0.264874	-1.20153	0.0160698	0.0955774	Tested	1267.08;1097.21;1008.53	1403.79;1454.32;1251.73	No	-0.213177	-1.15924	0.0524991	0.348258	Tested	1193.33;1085.67;1228.28	1403.79;1454.32;1251.73	No	-0.0516969	-1.03648	0.639164	0.894921	Tested	1267.08;1097.21;1008.53	1193.33;1085.67;1228.28	No
EHI_010320	-	-	DS571182:12623-13981	815.439	0.0533862	1.0377	0.59274	0.821231	Tested	783.94;794.15;813.08	804.74;794.71;701.01	No	0.192779	1.14296	0.052624	0.348767	Tested	892.38;922.39;832.55	804.74;794.71;701.01	No	-0.139392	-1.10144	0.160361	0.547601	Tested	783.94;794.15;813.08	892.38;922.39;832.55	No
EHI_001760	-	-	DS571280:8609-11551	2247.61	-0.330709	-1.25763	0.00141633	0.0151507	Tested	1886.48;1944.25;2160.03	2307.51;2500.79;2835.76	Down	-0.200466	-1.14907	0.0527805	0.349163	Tested	2056.45;2338.03;2199.23	2307.51;2500.79;2835.76	No	-0.130243	-1.09448	0.209369	0.603202	Tested	1886.48;1944.25;2160.03	2056.45;2338.03;2199.23	No
EHI_099270	-	-	DS571296:21858-23273	792.737	-0.292686	-1.22492	0.0274919	0.138955	Tested	841.58;753.02;577.42	956.43;892.06;880.23	No	-0.257024	-1.19501	0.0527585	0.349163	Tested	826.55;765.1;642.25	956.43;892.06;880.23	No	-0.0356624	-1.02503	0.788716	0.942829	Tested	841.58;753.02;577.42	826.55;765.1;642.25	No
EHI_059820	-	-	DS571234:22934-23551	238.845	-0.0486553	-1.0343	0.707072	0.877856	Tested	259.91;235.06;247.95	282.81;248.4;241.76	No	-0.252613	-1.19136	0.0528466	0.349281	Tested	197.49;214.57;221.65	282.81;248.4;241.76	No	0.203957	1.15185	0.118406	0.477005	Tested	259.91;235.06;247.95	197.49;214.57;221.65	No
EHI_014100	-	-	DS571172:52533-53397	403.077	0.329466	1.25655	0.0146938	0.0894208	Tested	495.72;469.27;367.45	341.95;383.51;305.23	No	0.261555	1.19877	0.05301	0.350041	Tested	435.74;442.81;386	341.95;383.51;305.23	No	0.0679112	1.0482	0.612812	0.883444	Tested	495.72;469.27;367.45	435.74;442.81;386	No
EHI_177330	-	-	DS571175:40589-41873	496.584	-0.158238	-1.11592	0.334697	0.635427	Tested	560.7;514.61;405.42	713.46;538.76;443.38	No	-0.317516	-1.24618	0.0531932	0.350719	Tested	409.62;535.14;348.16	713.46;538.76;443.38	No	0.159277	1.11673	0.332615	0.719298	Tested	560.7;514.61;405.42	409.62;535.14;348.16	No
EHI_141110	-	-	DS571269:31562-34184	453.334	0.134601	1.09779	0.291164	0.594689	Tested	502.01;392.04;472.44	361.23;437.22;428.44	No	0.245899	1.18583	0.0532099	0.350719	Tested	536.06;460.77;489.8	361.23;437.22;428.44	No	-0.111298	-1.0802	0.379896	0.757271	Tested	502.01;392.04;472.44	536.06;460.77;489.8	No
EHI_051760	-	-	DS571176:40960-42465	3099.95	0.246145	1.18603	0.00294068	0.0276424	Tested	3428.15;3477.15;3138.41	2824.29;2818;2770.42	Up	0.16003	1.11731	0.053346	0.351028	Tested	3282.17;3000.54;3160.45	2824.29;2818;2770.42	No	0.0861153	1.06151	0.29719	0.686544	Tested	3428.15;3477.15;3138.41	3282.17;3000.54;3160.45	No
EHI_030830	-	-	DS571208:38862-41942	8917.47	0.111221	1.08014	0.141298	0.405356	Tested	9201.82;9288.08;8726.11	8363.61;8052.88;8718.25	No	0.146055	1.10654	0.0533539	0.351028	Tested	9495.4;9028.12;9382.96	8363.61;8052.88;8718.25	No	-0.0348346	-1.02444	0.644751	0.897233	Tested	9201.82;9288.08;8726.11	9495.4;9028.12;9382.96	No
EHI_200230	-	-	DS571332:29194-30855	3562.97	0.199985	1.14869	0.0182295	0.104828	Tested	3719.51;3896.9;3676.74	3037.69;3444.88;3287.54	No	0.163622	1.1201	0.0534505	0.351343	Tested	3624.91;3539.1;3839.47	3037.69;3444.88;3287.54	No	0.0363632	1.02553	0.667203	0.905653	Tested	3719.51;3896.9;3676.74	3624.91;3539.1;3839.47	No
EHI_050290	-	-	DS571149:15639-16109	284.51	0.459906	1.37545	0.00938083	0.0649589	Tested	294.5;392.04;310.49	248.11;184.62;232.42	No	0.341824	1.26736	0.0537233	0.351686	Tested	336.47;372.72;189.22	248.11;184.62;232.42	No	0.118082	1.08529	0.503128	0.834906	Tested	294.5;392.04;310.49	336.47;372.72;189.22	No
EHI_096180	-	-	DS571163:7645-8027	45.4716	-0.282725	-1.21649	0.151935	0.421909	Tested	37.73;47.85;41.32	52.71;55.39;59.74	No	-0.381503	-1.3027	0.0537793	0.351686	Tested	37.62;44.45;32.44	52.71;55.39;59.74	No	0.0987775	1.07087	0.619755	0.885234	Tested	37.73;47.85;41.32	37.62;44.45;32.44	No
EHI_183110	-	-	DS571156:103518-103841	68.9414	0.440493	1.35707	0.0230017	0.123511	Tested	80.7;65.48;93.82	61.71;55.39;39.2	No	0.374067	1.296	0.0537948	0.351686	Tested	87.78;76.94;59.47	61.71;55.39;39.2	No	0.0664263	1.04712	0.729379	0.92655	Tested	80.7;65.48;93.82	87.78;76.94;59.47	No
EHI_079720	-	-	DS571226:5904-7154	1031.64	-0.346146	-1.27116	0.0257467	0.132676	Tested	744.11;929.31;1084.48	1096.55;1015.42;1548.56	No	-0.299323	-1.23057	0.0537384	0.351686	Tested	820.28;917.26;1128.81	1096.55;1015.42;1548.56	No	-0.0468222	-1.03299	0.763201	0.935886	Tested	744.11;929.31;1084.48	820.28;917.26;1128.81	No
EHI_104430	-	-	DS571185:25204-27117	1420.76	-0.208527	-1.15551	0.0260205	0.133414	Tested	1409.62;1354.93;1249.78	1604.33;1604.53;1467.35	No	-0.180647	-1.13339	0.0536667	0.351686	Tested	1368.88;1435.3;1292.08	1604.33;1604.53;1467.35	No	-0.0278801	-1.01951	0.766516	0.93708	Tested	1409.62;1354.93;1249.78	1368.88;1435.3;1292.08	No
EHI_182500	-	-	DS571156:11934-12182	54.2594	-0.359508	-1.28299	0.0760209	0.274118	Tested	59.74;54.57;27.92	79.7;71.33;56.94	No	-0.391106	-1.3114	0.0536712	0.351686	Tested	40.75;48.73;48.66	79.7;71.33;56.94	No	0.0315979	1.02214	0.876745	0.967851	Tested	59.74;54.57;27.92	40.75;48.73;48.66	No
EHI_126300	-	-	DS571160:137349-137657	39.9217	0.153582	1.11233	0.459915	0.736477	Tested	45.07;31.9;37.97	32.14;39.44;24.27	No	0.398979	1.31857	0.0540394	0.352647	Tested	58.52;52.15;37.84	32.14;39.44;24.27	No	-0.245397	-1.18542	0.234777	0.626822	Tested	45.07;31.9;37.97	58.52;52.15;37.84	No
EHI_201200	-	-	DS571306:8981-9919	4988.96	0.0894553	1.06397	0.373276	0.670324	Tested	4540.12;4871.54;5477.13	4577.74;4374.7;4986.39	No	0.193487	1.14352	0.0540304	0.352647	Tested	5100.37;5143.66;5828.94	4577.74;4374.7;4986.39	No	-0.104032	-1.07477	0.300047	0.689456	Tested	4540.12;4871.54;5477.13	5100.37;5143.66;5828.94	No
EHI_201240	-	-	DS571306:17203-17997	67.4388	0.140506	1.10229	0.458072	0.735538	Tested	59.74;52.05;84.88	52.71;58.74;58.81	No	0.362457	1.28561	0.0542023	0.352754	Tested	80.46;75.23;84.34	52.71;58.74;58.81	No	-0.221951	-1.16631	0.236338	0.628095	Tested	59.74;52.05;84.88	80.46;75.23;84.34	No
EHI_195040	-	-	DS571250:28918-29188	52.0199	0.25983	1.19734	0.189004	0.476618	Tested	60.79;47.85;53.61	47.56;41.12;36.4	No	0.379863	1.30122	0.0541464	0.352754	Tested	60.61;72.66;47.57	47.56;41.12;36.4	No	-0.120033	-1.08676	0.540107	0.852018	Tested	60.79;47.85;53.61	60.61;72.66;47.57	No
EHI_189130	-	-	DS571408:9894-10244	704.282	0.155944	1.11415	0.175836	0.458179	Tested	635.11;714.4;807.5	609.34;621.84;685.14	No	0.221517	1.16596	0.0541683	0.352754	Tested	701.16;753.13;810.93	609.34;621.84;685.14	No	-0.0655727	-1.0465	0.567364	0.863862	Tested	635.11;714.4;807.5	701.16;753.13;810.93	No
EHI_098850	-	-	DS571349:23544-24350	645.066	0.556516	1.47071	1.58045e-05	0.000375723	Tested	710.57;884.82;784.04	440.93;590.79;515.25	Up	0.249081	1.18845	0.0542774	0.352925	Tested	647.86;674.48;556.84	440.93;590.79;515.25	No	0.307435	1.23751	0.0165767	0.166751	Tested	710.57;884.82;784.04	647.86;674.48;556.84	No
EHI_024650	-	-	DS571198:67686-70217	100.317	0.73318	1.6623	1.44231e-05	0.000347941	Tested	120.52;144.39;137.38	71.99;76.37;66.27	Up	0.3282	1.25545	0.0550486	0.354455	Tested	80.46;106;99.47	71.99;76.37;66.27	No	0.40498	1.32407	0.0151069	0.155785	Tested	120.52;144.39;137.38	80.46;106;99.47	No
EHI_129330	-	-	DS571430:10933-11297	323.844	-0.571328	-1.48589	5.4397e-05	0.00107714	Tested	270.4;279.55;206.62	412.65;345.75;434.98	Down	-0.269734	-1.20559	0.0548892	0.354455	Tested	359.46;299.2;305.99	412.65;345.75;434.98	No	-0.301594	-1.23251	0.0339608	0.25	Tested	270.4;279.55;206.62	359.46;299.2;305.99	No
EHI_069510	-	-	DS571164:105411-105860	201.607	0.620884	1.53782	9.033e-05	0.00164775	Tested	226.38;278.71;261.35	137.55;182.1;137.21	Up	0.306545	1.23674	0.0547159	0.354455	Tested	181.82;238.5;170.84	137.55;182.1;137.21	No	0.314339	1.24344	0.0455732	0.293627	Tested	226.38;278.71;261.35	181.82;238.5;170.84	No
EHI_196950	-	-	DS571157:24376-24690	342.348	-0.422438	-1.34019	0.00104448	0.0118635	Tested	319.65;247.65;307.14	407.51;415.4;384.57	Down	-0.246101	-1.186	0.0547964	0.354455	Tested	360.51;335.96;302.75	407.51;415.4;384.57	No	-0.176337	-1.13001	0.173556	0.561505	Tested	319.65;247.65;307.14	360.51;335.96;302.75	No
EHI_119540	-	-	DS571342:13779-14249	14819.3	-0.170861	-1.12573	0.0163666	0.0967797	Tested	13666.49;14437.49;14176.44	15854.34;16114.15;15792.72	No	-0.136524	-1.09925	0.0550552	0.354455	Tested	14496.5;13942.68;14892.93	15854.34;16114.15;15792.72	No	-0.0343378	-1.02409	0.629581	0.891862	Tested	13666.49;14437.49;14176.44	14496.5;13942.68;14892.93	No
EHI_067510	-	-	DS571402:6253-7110	216.106	0.355414	1.27935	0.025775	0.132715	Tested	221.14;308.93;187.63	174.83;184.62;176.42	No	0.306014	1.23629	0.055078	0.354455	Tested	239.29;244.49;207.6	174.83;184.62;176.42	No	0.0494004	1.03483	0.754903	0.933997	Tested	221.14;308.93;187.63	239.29;244.49;207.6	No
EHI_022910	-	-	DS571153:31958-32332	166.162	0.31764	1.24629	0.0267545	0.136142	Tested	187.6;177.97;179.82	129.84;151.89;140.01	No	0.275525	1.21043	0.0549768	0.354455	Tested	187.04;160.71;180.57	129.84;151.89;140.01	No	0.0421152	1.02962	0.766116	0.937003	Tested	187.6;177.97;179.82	187.04;160.71;180.57	No
EHI_050970	-	-	DS571149:154922-155224	92.687	0.308782	1.23866	0.0931581	0.313517	Tested	117.38;106.61;73.71	80.99;57.9;86.81	No	0.35269	1.27694	0.0548665	0.354455	Tested	102.4;99.16;109.2	80.99;57.9;86.81	No	-0.0439087	-1.0309	0.809588	0.948177	Tested	117.38;106.61;73.71	102.4;99.16;109.2	No
EHI_125770	-	-	DS571160:38962-40360	309.318	-0.251942	-1.19081	0.0407651	0.181183	Tested	280.88;305.57;275.87	345.81;328.12;372.44	No	-0.235864	-1.17761	0.0552177	0.354571	Tested	317.66;270.99;286.53	345.81;328.12;372.44	No	-0.0160784	-1.01121	0.896834	0.973114	Tested	280.88;305.57;275.87	317.66;270.99;286.53	No
EHI_088480	-	-	DS571439:14722-15261	46.057	0.0324563	1.02275	0.877488	0.953799	Tested	49.26;62.12;51.38	32.14;74.69;48.54	No	-0.404708	-1.32382	0.0554129	0.354878	Tested	19.85;37.61;38.92	32.14;74.69;48.54	No	0.437165	1.35394	0.038453	0.272574	Tested	49.26;62.12;51.38	19.85;37.61;38.92	No
EHI_045480	-	-	DS571147:156270-156605	1123.22	-0.381902	-1.30306	0.014234	0.0875892	Tested	1190.58;872.23;876.74	1406.36;1574.32;1039.84	No	-0.298344	-1.22973	0.0553877	0.354878	Tested	1296.77;951.45;900.67	1406.36;1574.32;1039.84	No	-0.0835582	-1.05963	0.592133	0.875936	Tested	1190.58;872.23;876.74	1296.77;951.45;900.67	No
EHI_142040	-	-	DS571161:84622-86919	1777.49	0.162531	1.11925	0.0979923	0.323398	Tested	1721.94;1920.75;1860.71	1587.62;1531.52;1766.05	No	0.188164	1.13931	0.0553178	0.354878	Tested	1722.07;1903.76;1982.99	1587.62;1531.52;1766.05	No	-0.0256329	-1.01793	0.793613	0.944623	Tested	1721.94;1920.75;1860.71	1722.07;1903.76;1982.99	No
EHI_024350	-	-	DS571198:6824-8638	2116.57	-0.465145	-1.38046	9.85541e-06	0.000247992	Tested	1780.63;1626.93;1846.19	2439.92;2545.27;2425.99	Down	-0.200974	-1.14947	0.0555725	0.355585	Tested	1985.39;2448.3;1950.55	2439.92;2545.27;2425.99	No	-0.264171	-1.20095	0.0121621	0.13682	Tested	1780.63;1626.93;1846.19	1985.39;2448.3;1950.55	No
EHI_045200	-	-	DS571147:109599-109952	114.285	-0.176137	-1.12985	0.321264	0.623914	Tested	81.75;112.49;80.41	92.56;130.07;98.94	No	0.335706	1.26199	0.0556502	0.355767	Tested	141.07;165.84;125.42	92.56;130.07;98.94	No	-0.511843	-1.42587	0.00366595	0.0629509	Tested	81.75;112.49;80.41	141.07;165.84;125.42	No
EHI_176970	-	-	DS571175:2439-4769	8435.64	-0.438553	-1.35524	0.000482441	0.00633291	Tested	7811.07;6989.57;6505.77	10627.41;8513.6;10668.18	Down	-0.240243	-1.18119	0.0558057	0.355817	Tested	7659.43;7265.41;9880.33	10627.41;8513.6;10668.18	No	-0.19831	-1.14735	0.114581	0.469405	Tested	7811.07;6989.57;6505.77	7659.43;7265.41;9880.33	No
EHI_012340	-	-	DS571148:118253-120904	5434.26	0.0703652	1.04998	0.498188	0.764782	Tested	4812.62;5396.22;5833.41	4821.99;4964.66;5440.04	No	0.198628	1.14761	0.0557698	0.355817	Tested	5914.38;5299.24;6425.78	4821.99;4964.66;5440.04	No	-0.128263	-1.09298	0.216612	0.608761	Tested	4812.62;5396.22;5833.41	5914.38;5299.24;6425.78	No
EHI_197020	-	-	DS571157:40945-41514	2444.43	0.125818	1.09113	0.133761	0.393894	Tested	2362.29;2531.05;2594.49	2175.1;2249.87;2410.12	No	0.160447	1.11763	0.0557338	0.355817	Tested	2549.66;2584.23;2543.07	2175.1;2249.87;2410.12	No	-0.0346286	-1.02429	0.679128	0.909776	Tested	2362.29;2531.05;2594.49	2549.66;2584.23;2543.07	No
EHI_057660	-	-	DS571314:7326-8275	208.802	0.592769	1.50814	2.06992e-05	0.000472845	Tested	286.12;254.36;240.13	177.4;156.09;157.75	Up	0.268809	1.20481	0.0559606	0.35632	Tested	214.21;181.23;211.92	177.4;156.09;157.75	No	0.32396	1.25176	0.0185557	0.175622	Tested	286.12;254.36;240.13	214.21;181.23;211.92	No
EHI_064610	-	-	DS571196:51131-54244	203.955	0.431179	1.34834	0.0187161	0.106588	Tested	316.51;209.87;178.7	183.83;146.02;146.55	No	0.35073	1.27521	0.0559833	0.35632	Tested	217.35;277.83;158.94	183.83;146.02;146.55	No	0.0804487	1.05735	0.6595	0.902486	Tested	316.51;209.87;178.7	217.35;277.83;158.94	No
EHI_067590	-	-	DS571402:15543-15980	535.178	0.154601	1.11311	0.384357	0.67992	Tested	897.13;593.52;423.29	608.05;627.72;434.98	No	-0.340298	-1.26602	0.0561172	0.356858	Tested	478.58;388.96;364.38	608.05;627.72;434.98	No	0.494899	1.40922	0.00543354	0.081905	Tested	897.13;593.52;423.29	478.58;388.96;364.38	No
EHI_045590	-	-	DS571147:177552-180109	5336.38	0.139729	1.1017	0.109686	0.349166	Tested	5324.06;5363.48;5740.71	4869.56;4644.08;5331.76	No	0.166782	1.12255	0.0561769	0.356923	Tested	5543.42;5336;5874.35	4869.56;4644.08;5331.76	No	-0.0270534	-1.01893	0.756544	0.934048	Tested	5324.06;5363.48;5740.71	5543.42;5336;5874.35	No
EHI_068450	-	-	DS571150:123580-125970	439.311	0.4897	1.40415	6.05051e-05	0.00117532	Tested	470.57;607.79;492.54	368.94;344.91;371.51	Up	0.23441	1.17643	0.0562512	0.357081	Tested	427.38;421.44;448.71	368.94;344.91;371.51	No	0.25529	1.19358	0.0351724	0.254364	Tested	470.57;607.79;492.54	427.38;421.44;448.71	No
EHI_065490	-	-	DS571192:7187-8293	9165.39	-0.0121786	-1.00848	0.896493	0.961221	Tested	7763.91;8775.15;9581.63	8399.6;8958.37;8992.68	No	0.178391	1.13162	0.0565851	0.357419	Tested	9942.64;9638.49;10436.08	8399.6;8958.37;8992.68	No	-0.190569	-1.14121	0.0416775	0.282537	Tested	7763.91;8775.15;9581.63	9942.64;9638.49;10436.08	No
EHI_153120	-	-	DS571145:389250-390753	379.908	-0.169519	-1.12468	0.262938	0.570038	Tested	449.61;304.73;365.22	478.21;437.22;368.71	No	-0.289151	-1.22192	0.0566012	0.357419	Tested	316.62;296.63;402.22	478.21;437.22;368.71	No	0.119632	1.08646	0.431196	0.790218	Tested	449.61;304.73;365.22	316.62;296.63;402.22	No
EHI_106120	-	-	DS571236:12291-13103	1125.13	-0.150701	-1.11011	0.119963	0.369096	Tested	1051.19;1140.86;1083.36	1128.69;1293.19;1233.06	No	-0.184956	-1.13678	0.0564533	0.357419	Tested	1003.15;1061.73;1130.97	1128.69;1293.19;1233.06	No	0.0342549	1.02403	0.724481	0.923942	Tested	1051.19;1140.86;1083.36	1003.15;1061.73;1130.97	No
EHI_130890	-	-	DS571170:28857-31754	452.496	0.26756	1.20377	0.0249834	0.130091	Tested	521.93;441.57;500.36	368.94;433.02;389.24	No	0.227745	1.171	0.0565591	0.357419	Tested	438.88;510.35;468.17	368.94;433.02;389.24	No	0.039815	1.02798	0.736925	0.929773	Tested	521.93;441.57;500.36	438.88;510.35;468.17	No
EHI_048850	-	-	DS571830:974-2701	53.9133	-0.313851	-1.24302	0.115564	0.361409	Tested	57.64;43.65;45.79	79.7;65.46;56.94	No	-0.381029	-1.30227	0.0563626	0.357419	Tested	49.11;55.57;31.36	79.7;65.46;56.94	No	0.0671772	1.04766	0.737911	0.930114	Tested	57.64;43.65;45.79	49.11;55.57;31.36	No
EHI_049640	-	-	DS571152:72563-75089	2050.56	-0.313621	-1.24282	0.00273004	0.0260213	Tested	1828.84;1735.22;1944.47	2515.77;2049.31;2384.92	Down	-0.198987	-1.14789	0.056991	0.357752	Tested	1954.04;1867;2175.45	2515.77;2049.31;2384.92	No	-0.114634	-1.0827	0.274001	0.662976	Tested	1828.84;1735.22;1944.47	1954.04;1867;2175.45	No
EHI_007360	-	-	DS571323:31496-32812	1179.01	0.0903676	1.06464	0.400689	0.69433	Tested	1084.72;1222.29;1201.75	1055.41;1011.23;1214.39	No	0.20426	1.1521	0.0570927	0.357752	Tested	1316.63;1157.47;1347.22	1055.41;1011.23;1214.39	No	-0.113893	-1.08214	0.28799	0.674788	Tested	1084.72;1222.29;1201.75	1316.63;1157.47;1347.22	No
EHI_069620	-	-	DS571164:125133-125380	164.576	0.16999	1.12505	0.271479	0.577001	Tested	153.01;148.59;196.57	151.69;140.14;140.95	No	0.293218	1.22537	0.0568823	0.357752	Tested	198.54;158.15;193.54	151.69;140.14;140.95	No	-0.123228	-1.08917	0.420693	0.785374	Tested	153.01;148.59;196.57	198.54;158.15;193.54	No
EHI_050400	-	-	DS571149:33627-33928	50.1426	-0.24945	-1.18875	0.230301	0.531094	Tested	40.87;43.65;59.19	42.42;62.94;81.21	No	-0.396559	-1.31636	0.056898	0.357752	Tested	26.12;41.89;52.98	42.42;62.94;81.21	No	0.14711	1.10735	0.480963	0.824991	Tested	40.87;43.65;59.19	26.12;41.89;52.98	No
EHI_197490	-	-	DS571157:136475-137452	1757.69	0.1076	1.07743	0.205688	0.50023	Tested	1692.59;1779.71;1861.82	1725.17;1596.98;1615.77	No	0.161742	1.11864	0.0568831	0.357752	Tested	1867.31;1807.16;1872.7	1725.17;1596.98;1615.77	No	-0.0541427	-1.03824	0.522952	0.844843	Tested	1692.59;1779.71;1861.82	1867.31;1807.16;1872.7	No
EHI_006730	-	-	DS571197:17885-19081	570.737	-0.142041	-1.10347	0.193617	0.483038	Tested	498.87;578.41;599.76	605.48;626.04;631.93	No	-0.208278	-1.15531	0.0570085	0.357752	Tested	564.27;533.43;498.45	605.48;626.04;631.93	No	0.0662364	1.04698	0.546242	0.853786	Tested	498.87;578.41;599.76	564.27;533.43;498.45	No
EHI_124420	-	-	DS571188:33615-34221	684.74	0.149878	1.10948	0.144937	0.411435	Tested	708.48;688.38;706.98	601.62;632.75;646.87	No	0.195452	1.14508	0.056974	0.357752	Tested	760.72;655.67;761.19	601.62;632.75;646.87	No	-0.0455742	-1.03209	0.655686	0.901497	Tested	708.48;688.38;706.98	760.72;655.67;761.19	No
EHI_153290	-	-	DS571145:420913-422215	1777.3	0.150887	1.11025	0.0846629	0.294453	Tested	1823.6;1874.57;1802.63	1627.47;1759.78;1542.96	No	0.166534	1.12236	0.056941	0.357752	Tested	1795.21;1852.47;1917.03	1627.47;1759.78;1542.96	No	-0.0156467	-1.0109	0.857669	0.964151	Tested	1823.6;1874.57;1802.63	1795.21;1852.47;1917.03	No
EHI_192840	-	-	DS571384:18371-20476	243.206	-0.265326	-1.20191	0.080131	0.284423	Tested	272.49;183.01;225.61	287.96;280.29;274.43	No	-0.288555	-1.22142	0.0570996	0.357752	Tested	220.48;256.46;188.13	287.96;280.29;274.43	No	0.0232293	1.01623	0.878905	0.967851	Tested	272.49;183.01;225.61	220.48;256.46;188.13	No
EHI_123490	-	-	DS571490:482-2155	459.83	0.30876	1.23864	0.00864824	0.0613403	Tested	531.36;492.78;492.54	366.37;442.25;389.24	No	0.224083	1.16803	0.0571674	0.357866	Tested	518.29;438.54;467.09	366.37;442.25;389.24	No	0.0846769	1.06045	0.468286	0.817849	Tested	531.36;492.78;492.54	518.29;438.54;467.09	No
EHI_179950	-	-	DS571291:27543-29462	801.526	0.0794349	1.0566	0.576293	0.811533	Tested	1032.32;939.39;701.39	996.28;820.73;698.21	No	-0.270908	-1.20657	0.0574123	0.358157	Tested	716.83;668.5;640.09	996.28;820.73;698.21	No	0.350343	1.27486	0.0139193	0.148042	Tested	1032.32;939.39;701.39	716.83;668.5;640.09	No
EHI_051800	-	-	DS571176:49537-51597	260.741	0.543853	1.45786	0.000142961	0.00240563	Tested	308.12;324.88;321.66	233.96;220.71;167.08	Up	0.273484	1.20872	0.0573331	0.358157	Tested	265.42;282.1;222.73	233.96;220.71;167.08	No	0.270369	1.20612	0.0564988	0.334699	Tested	308.12;324.88;321.66	265.42;282.1;222.73	No
EHI_007950	-	-	DS571178:36287-38725	1259.58	0.395712	1.31559	0.000633977	0.00793495	Tested	1514.42;1494.29;1320.14	1064.41;1157.24;992.24	Up	0.220486	1.16513	0.0573351	0.358157	Tested	1326.03;1395.98;1071.5	1064.41;1157.24;992.24	No	0.175226	1.12914	0.129221	0.496259	Tested	1514.42;1494.29;1320.14	1326.03;1395.98;1071.5	No
EHI_024630	-	-	DS571198:64674-65681	528.729	-0.0822907	-1.0587	0.47859	0.753114	Tested	498.87;580.09;524.93	596.48;608.41;504.05	No	-0.221399	-1.16586	0.0573896	0.358157	Tested	513.07;475.3;457.36	596.48;608.41;504.05	No	0.139108	1.10122	0.233135	0.624579	Tested	498.87;580.09;524.93	513.07;475.3;457.36	No
EHI_096660	-	-	DS571163:86812-87444	206.777	0.211242	1.15768	0.149575	0.41818	Tested	199.13;208.19;234.54	195.4;163.64;183.89	No	0.277883	1.21241	0.0574674	0.358192	Tested	189.13;230.81;256.25	195.4;163.64;183.89	No	-0.0666418	-1.04728	0.646303	0.897233	Tested	199.13;208.19;234.54	189.13;230.81;256.25	No
EHI_181600	-	-	DS571373:23519-25240	1062.14	0.0299735	1.02099	0.749385	0.899922	Tested	1186.39;1141.7;1040.92	1104.26;1146.34;1046.38	No	-0.178699	-1.13186	0.0578808	0.358526	Tested	963.44;984.79;945	1104.26;1146.34;1046.38	No	0.208673	1.15562	0.0266234	0.218941	Tested	1186.39;1141.7;1040.92	963.44;984.79;945	No
EHI_111830	-	-	DS571273:32801-33217	105.757	-0.583784	-1.49878	0.00206961	0.0207672	Tested	85.94;86.47;67.01	104.13;113.29;196.95	Down	-0.358171	-1.2818	0.0577169	0.358526	Tested	93;107.71;97.31	104.13;113.29;196.95	No	-0.225613	-1.16927	0.236193	0.628095	Tested	85.94;86.47;67.01	93;107.71;97.31	No
EHI_075200	-	-	DS571452:11437-11682	149.535	-0.134625	-1.09781	0.413098	0.703523	Tested	114.24;171.26;166.41	152.98;176.23;176.42	No	-0.313432	-1.24266	0.057834	0.358526	Tested	143.16;135.92;109.2	152.98;176.23;176.42	No	0.178807	1.13195	0.280505	0.670765	Tested	114.24;171.26;166.41	143.16;135.92;109.2	No
EHI_179370	-	-	DS571431:13003-13992	272.071	-0.152628	-1.11159	0.386018	0.681678	Tested	346.9;278.71;192.1	311.1;360.01;264.16	No	-0.334366	-1.26082	0.0580117	0.358526	Tested	267.51;257.31;170.84	311.1;360.01;264.16	No	0.181738	1.13425	0.303458	0.69235	Tested	346.9;278.71;192.1	267.51;257.31;170.84	No
EHI_056400	-	-	DS571313:8207-8312	53.8132	0.226965	1.17037	0.255758	0.56135	Tested	57.64;42.81;64.78	34.71;40.28;54.14	No	0.377361	1.29896	0.0580669	0.358526	Tested	66.88;70.1;52.98	34.71;40.28;54.14	No	-0.150396	-1.10987	0.447679	0.803061	Tested	57.64;42.81;64.78	66.88;70.1;52.98	No
EHI_106080	-	-	DS571236:3294-4595	373.893	0.156215	1.11436	0.241715	0.545327	Tested	369.96;406.31;359.63	316.24;394.42;294.03	No	0.252318	1.19112	0.0580586	0.358526	Tested	440.97;418.02;365.46	316.24;394.42;294.03	No	-0.0961021	-1.06888	0.468511	0.817849	Tested	369.96;406.31;359.63	440.97;418.02;365.46	No
EHI_002790	-	-	DS571609:6993-8417	1900.72	0.228752	1.17182	0.0191455	0.108279	Tested	1848.75;2072.69;2158.91	1570.91;1817.69;1748.32	No	0.185401	1.13713	0.0576822	0.358526	Tested	1874.63;2045.67;1968.93	1570.91;1817.69;1748.32	No	0.0433508	1.0305	0.656294	0.901497	Tested	1848.75;2072.69;2158.91	1874.63;2045.67;1968.93	No
EHI_174660	-	-	DS571189:25041-25413	140.675	-0.371802	-1.29397	0.024568	0.128711	Tested	106.9;116.69;147.43	163.26;159.45;183.89	No	-0.312973	-1.24227	0.057938	0.358526	Tested	102.4;148.74;137.32	163.26;159.45;183.89	No	-0.0588291	-1.04162	0.723968	0.923799	Tested	106.9;116.69;147.43	102.4;148.74;137.32	No
EHI_123270	-	-	DS571488:9722-9922	99.4079	0.408586	1.32738	0.0250033	0.130091	Tested	112.14;129.28;97.17	77.13;73.85;83.08	No	0.345938	1.27098	0.0580124	0.358526	Tested	84.64;95.74;141.64	77.13;73.85;83.08	No	0.0626473	1.04438	0.728734	0.926419	Tested	112.14;129.28;97.17	84.64;95.74;141.64	No
EHI_030840	-	-	DS571208:42085-42480	158.391	-0.262011	-1.19915	0.0976703	0.322756	Tested	146.73;132.64;166.41	143.98;204.76;199.75	No	-0.30041	-1.23149	0.0577839	0.358526	Tested	146.29;132.5;152.45	143.98;204.76;199.75	No	0.038399	1.02697	0.80963	0.948177	Tested	146.73;132.64;166.41	146.29;132.5;152.45	No
EHI_171290	-	-	DS571305:9145-9395	46.3383	0.346473	1.27145	0.0881734	0.302414	Tested	51.35;55.41;45.79	28.28;42.8;33.6	No	0.385484	1.3063	0.057609	0.358526	Tested	66.88;41.03;51.9	28.28;42.8;33.6	No	-0.0390113	-1.02741	0.846552	0.961918	Tested	51.35;55.41;45.79	66.88;41.03;51.9	No
EHI_069060	-	-	DS571164:9650-10003	4031.26	-0.0270981	-1.01896	0.83119	0.930783	Tested	3738.37;4973.12;3931.38	4051.97;4973.05;3884.01	No	-0.240857	-1.18169	0.058249	0.358527	Tested	3555.94;3978.49;3195.05	4051.97;4973.05;3884.01	No	0.213759	1.15971	0.0928126	0.428959	Tested	3738.37;4973.12;3931.38	3555.94;3978.49;3195.05	No
EHI_196365	-	-	DS571418:3625-4662	190.491	0.551805	1.46592	0.000769585	0.00921306	Tested	220.09;270.31;211.09	123.41;172.87;142.81	Up	0.312005	1.24143	0.0582656	0.358527	Tested	177.64;235.09;161.1	123.41;172.87;142.81	No	0.2398	1.18083	0.140694	0.51568	Tested	220.09;270.31;211.09	177.64;235.09;161.1	No
EHI_182980	-	-	DS571156:84198-85120	11126.7	0.302206	1.23303	0.00117876	0.0130622	Tested	12114.33;12437;12334.72	10348.45;9168.16;10077.32	Up	0.176542	1.13017	0.0581405	0.358527	Tested	12188.22;10033.43;11438.39	10348.45;9168.16;10077.32	No	0.125664	1.09101	0.177165	0.566521	Tested	12114.33;12437;12334.72	12188.22;10033.43;11438.39	No
EHI_108700	-	-	DS571346:13548-15560	1562.23	0.173851	1.12807	0.0561321	0.225134	Tested	1608.75;1713.39;1556.92	1505.35;1373.76;1425.35	No	0.172362	1.1269	0.0582369	0.358527	Tested	1543.38;1609.69;1723.49	1505.35;1373.76;1425.35	No	0.00148862	1.00103	0.986909	0.997854	Tested	1608.75;1713.39;1556.92	1543.38;1609.69;1723.49	No
EHI_173950	-	-	DS571220:3705-5291	63.3856	0.0687949	1.04884	0.708419	0.878594	Tested	73.36;77.23;67.01	77.13;65.46;63.47	No	-0.351814	-1.27616	0.0591662	0.3589	Tested	43.89;56.42;46.49	77.13;65.46;63.47	No	0.420609	1.33849	0.0237345	0.20491	Tested	73.36;77.23;67.01	43.89;56.42;46.49	No
EHI_121780	-	-	DS571276:14324-15244	7538.46	0.0215896	1.01508	0.803508	0.919682	Tested	7668.53;8471.26;7594.72	7453.46;7947.14;7965.9	No	-0.164337	-1.12065	0.0583966	0.3589	Tested	6563.29;7413.3;6768.53	7453.46;7947.14;7965.9	No	0.185926	1.13755	0.0322173	0.242673	Tested	7668.53;8471.26;7594.72	6563.29;7413.3;6768.53	No
EHI_169290	-	-	DS571219:43846-44512	5082.93	-0.413838	-1.33222	0.000186381	0.00299455	Tested	3787.63;4245.28;4936.57	5615.16;5686.36;6360.4	Down	-0.20879	-1.15572	0.0592205	0.3589	Tested	4572.67;5102.63;5439.69	5615.16;5686.36;6360.4	No	-0.205047	-1.15272	0.0642215	0.358269	Tested	3787.63;4245.28;4936.57	4572.67;5102.63;5439.69	No
EHI_176860	-	-	DS571540:9299-10471	91.2272	-0.753042	-1.68534	0.000294612	0.00431008	Tested	72.31;50.37;46.91	147.84;151.05;94.28	Down	-0.391802	-1.31203	0.0589734	0.3589	Tested	131.66;81.21;45.41	147.84;151.05;94.28	No	-0.36124	-1.28453	0.0830702	0.405985	Tested	72.31;50.37;46.91	131.66;81.21;45.41	No
EHI_178120	-	-	DS571272:42915-43430	137.614	-0.0323652	-1.02269	0.832446	0.931292	Tested	136.25;149.43;151.89	141.41;160.29;146.55	No	-0.291857	-1.22421	0.0588106	0.3589	Tested	123.3;129.94;99.47	141.41;160.29;146.55	No	0.259491	1.19706	0.0931211	0.429488	Tested	136.25;149.43;151.89	123.3;129.94;99.47	No
EHI_113560	-	-	DS571429:11648-12631	676.942	-0.442751	-1.35919	0.000406545	0.00554121	Tested	656.08;528.04;519.34	842.02;734.29;814.89	Down	-0.235539	-1.17735	0.0590556	0.3589	Tested	744;581.3;672.53	842.02;734.29;814.89	No	-0.207212	-1.15446	0.0989316	0.441909	Tested	656.08;528.04;519.34	744;581.3;672.53	No
EHI_087880	-	-	DS571173:96335-98434	237.452	-0.556923	-1.47113	0.000650897	0.00810203	Tested	198.08;145.23;215.56	307.24;297.07;285.63	Down	-0.306951	-1.23709	0.058974	0.3589	Tested	284.22;229.96;174.08	307.24;297.07;285.63	No	-0.249972	-1.18918	0.127557	0.493509	Tested	198.08;145.23;215.56	284.22;229.96;174.08	No
EHI_003910	-	-	DS571397:10662-11678	156.38	-0.0760341	-1.05412	0.615345	0.834128	Tested	173.98;153.63;157.48	181.26;166.16;168.95	No	-0.28796	-1.22091	0.0588524	0.3589	Tested	123.3;161.57;121.1	181.26;166.16;168.95	No	0.211926	1.15823	0.165189	0.553395	Tested	173.98;153.63;157.48	123.3;161.57;121.1	No
EHI_199700	-	-	DS571319:25997-29677	2165.08	0.266803	1.20314	0.00203456	0.0204909	Tested	2425.17;2410.17;2242.68	2007.99;1863;1967.67	Up	0.163594	1.12007	0.0588079	0.3589	Tested	2280.07;2230.32;2058.67	2007.99;1863;1967.67	No	0.103209	1.07416	0.231484	0.624552	Tested	2425.17;2410.17;2242.68	2280.07;2230.32;2058.67	No
EHI_023370	-	-	DS571153:123308-124936	883.848	-0.133446	-1.09691	0.261853	0.568925	Tested	1002.98;842.01;770.64	1066.98;938.22;891.43	No	-0.224637	-1.16848	0.0592093	0.3589	Tested	802.52;760.82;879.04	1066.98;938.22;891.43	No	0.0911905	1.06525	0.444408	0.801045	Tested	1002.98;842.01;770.64	802.52;760.82;879.04	No
EHI_035110	-	-	DS571268:12068-13393	401.416	0.311619	1.2411	0.0121789	0.0784245	Tested	460.09;442.41;419.94	347.09;380.15;314.57	No	0.235607	1.1774	0.0584407	0.3589	Tested	469.18;405.2;374.11	347.09;380.15;314.57	No	0.0760117	1.0541	0.537896	0.851677	Tested	460.09;442.41;419.94	469.18;405.2;374.11	No
EHI_072050	-	-	DS571289:14964-20405	4553.53	0.245516	1.18552	0.0133083	0.0839132	Tested	5228.69;4691.05;4751.17	4460.76;3632.02;4161.24	No	0.187205	1.13856	0.0591426	0.3589	Tested	4750.31;4383.7;4922.86	4460.76;3632.02;4161.24	No	0.0583111	1.04125	0.556196	0.857955	Tested	5228.69;4691.05;4751.17	4750.31;4383.7;4922.86	No
EHI_131060	-	-	DS571170:68210-69832	541.591	-0.253739	-1.19229	0.016417	0.0969371	Tested	506.2;492.78;502.59	588.77;585.76;636.6	No	-0.199389	-1.14821	0.0588382	0.3589	Tested	479.63;556.51;525.48	588.77;585.76;636.6	No	-0.0543507	-1.03839	0.609038	0.881557	Tested	506.2;492.78;502.59	479.63;556.51;525.48	No
EHI_000290	-	-	DS571186:9282-10577	656.753	-0.299859	-1.23102	0.0164589	0.0970446	Tested	687.52;523;576.31	812.45;702.4;732.74	No	-0.236063	-1.17777	0.0586764	0.3589	Tested	625.92;557.37;693.07	812.45;702.4;732.74	No	-0.0637968	-1.04521	0.610927	0.882488	Tested	687.52;523;576.31	625.92;557.37;693.07	No
EHI_107920	-	-	DS571406:17911-19320	118.772	0.384153	1.30509	0.0174808	0.101749	Tested	140.44;127.6;134.02	98.99;100.7;91.48	No	0.305926	1.23621	0.0589872	0.3589	Tested	137.93;135.07;102.72	98.99;100.7;91.48	No	0.0782269	1.05572	0.624107	0.887877	Tested	140.44;127.6;134.02	137.93;135.07;102.72	No
EHI_164930	-	-	DS571216:46511-47506	244.15	-0.211118	-1.15758	0.109021	0.347727	Tested	247.34;241.77;208.85	249.39;292.04;279.1	No	-0.249333	-1.18866	0.0586668	0.3589	Tested	215.26;221.41;242.2	249.39;292.04;279.1	No	0.0382149	1.02684	0.773451	0.938974	Tested	247.34;241.77;208.85	215.26;221.41;242.2	No
EHI_167150	-	-	DS571177:83584-84573	842.735	0.193622	1.14363	0.100709	0.329702	Tested	820.62;824.38;982.85	803.45;732.61;734.61	No	0.222857	1.16704	0.058718	0.3589	Tested	819.24;838.61;1028.25	803.45;732.61;734.61	No	-0.0292342	-1.02047	0.803533	0.948177	Tested	820.62;824.38;982.85	819.24;838.61;1028.25	No
EHI_065290	-	-	DS571302:21674-22168	88.3202	-0.314259	-1.24337	0.0680924	0.253926	Tested	75.46;78.91;87.12	86.13;111.61;116.68	No	-0.324991	-1.25266	0.0592149	0.3589	Tested	84.64;78.65;75.69	86.13;111.61;116.68	No	0.0107322	1.00747	0.95081	0.989285	Tested	75.46;78.91;87.12	84.64;78.65;75.69	No
EHI_140150	-	-	DS571254:10126-11943	1587.58	0.29179	1.22416	0.0104635	0.0704282	Tested	1504.99;1864.5;1831.67	1221.25;1398.93;1555.1	No	0.21509	1.16078	0.0592704	0.358902	Tested	1567.41;1632.77;1711.6	1221.25;1398.93;1555.1	No	0.0767001	1.0546	0.500023	0.834014	Tested	1504.99;1864.5;1831.67	1567.41;1632.77;1711.6	No
EHI_148770	-	-	DS571146:145729-152430	1010.95	-0.257059	-1.19504	0.0380189	0.173214	Tested	985.16;878.1;950.46	1086.27;989.41;1346.01	No	-0.233412	-1.17561	0.0594947	0.359958	Tested	840.13;1016.42;1006.63	1086.27;989.41;1346.01	No	-0.0236469	-1.01653	0.848947	0.962187	Tested	985.16;878.1;950.46	840.13;1016.42;1006.63	No
EHI_167070	-	-	DS571177:71167-72621	447.744	-0.0631715	-1.04476	0.657031	0.853177	Tested	465.33;466.75;455.68	606.77;473.3;383.64	No	-0.268844	-1.20484	0.0595846	0.3602	Tested	426.34;402.64;349.24	606.77;473.3;383.64	No	0.205672	1.15322	0.14977	0.530488	Tested	465.33;466.75;455.68	426.34;402.64;349.24	No
EHI_044870	-	-	DS571147:56883-57857	164.779	0.0186977	1.01304	0.904321	0.9645	Tested	184.46;197.28;154.13	214.68;153.57;164.28	No	-0.295518	-1.22733	0.059763	0.360976	Tested	145.25;134.21;135.15	214.68;153.57;164.28	No	0.314216	1.24334	0.0451058	0.29255	Tested	184.46;197.28;154.13	145.25;134.21;135.15	No
EHI_067570	-	-	DS571402:13498-14583	532.478	0.0547097	1.03865	0.679641	0.864133	Tested	569.09;583.44;589.71	653.05;433.02;589	No	-0.250347	-1.18949	0.0600382	0.362336	Tested	475.45;441.11;458.44	653.05;433.02;589	No	0.305057	1.23547	0.0217824	0.192922	Tested	569.09;583.44;589.71	475.45;441.11;458.44	No
EHI_152180	-	-	DS571145:223567-224177	170.921	-0.228698	-1.17178	0.156944	0.430556	Tested	189.7;123.4;176.47	222.4;185.46;183.89	No	-0.304225	-1.23476	0.0601506	0.362711	Tested	161.97;159.86;135.15	222.4;185.46;183.89	No	0.0755269	1.05375	0.642372	0.896675	Tested	189.7;123.4;176.47	161.97;159.86;135.15	No
EHI_043030	-	-	DS571292:35138-36550	100.382	-0.235505	-1.17732	0.236082	0.538073	Tested	143.58;71.36;73.71	131.12;124.2;109.21	No	-0.373999	-1.29594	0.0602686	0.36312	Tested	111.81;69.24;69.2	131.12;124.2;109.21	No	0.138494	1.10076	0.487547	0.826107	Tested	143.58;71.36;73.71	111.81;69.24;69.2	No
EHI_126010	-	-	DS571160:83266-83725	325.083	-0.276437	-1.2112	0.026351	0.134351	Tested	302.88;285.43;307.14	352.23;354.14;397.64	No	-0.233352	-1.17556	0.0603527	0.363323	Tested	299.9;280.39;346	352.23;354.14;397.64	No	-0.043085	-1.03031	0.730852	0.92676	Tested	302.88;285.43;307.14	299.9;280.39;346	No
EHI_148390	-	-	DS571146:67090-67905	247.596	0.198499	1.1475	0.185024	0.470807	Tested	269.35;218.27;276.98	186.4;204.76;256.69	No	0.280639	1.21473	0.0604231	0.363444	Tested	257.06;249.62;309.23	186.4;204.76;256.69	No	-0.0821403	-1.05859	0.580597	0.869639	Tested	269.35;218.27;276.98	257.06;249.62;309.23	No
EHI_196970	-	-	DS571157:26625-29519	394.356	-0.480621	-1.39534	0.00398781	0.0349917	Tested	423.41;301.38;244.59	530.92;469.95;459.25	Down	-0.312711	-1.24204	0.0605642	0.36399	Tested	473.36;347.93;298.42	530.92;469.95;459.25	No	-0.16791	-1.12343	0.315648	0.703684	Tested	423.41;301.38;244.59	473.36;347.93;298.42	No
EHI_062980	-	-	DS571359:6388-8154	1557.55	-0.218794	-1.16376	0.0312899	0.152315	Tested	1307.96;1501.84;1575.9	1686.6;1642.3;1823.92	No	-0.190317	-1.14101	0.0609316	0.365286	Tested	1405.45;1473.77;1600.23	1686.6;1642.3;1823.92	No	-0.0284773	-1.01994	0.77965	0.939497	Tested	1307.96;1501.84;1575.9	1405.45;1473.77;1600.23	No
EHI_104510	-	-	DS571185:39693-40427	203.862	-0.268738	-1.20475	0.107997	0.345676	Tested	207.51;173.77;189.87	217.25;268.54;229.62	No	-0.313431	-1.24266	0.0610194	0.365313	Tested	224.66;199.18;124.34	217.25;268.54;229.62	No	0.0446926	1.03146	0.790229	0.943045	Tested	207.51;173.77;189.87	224.66;199.18;124.34	No
EHI_151520	-	-	DS571145:78035-81433	604.145	0.224297	1.16821	0.0385508	0.174471	Tested	662.36;665.71;591.94	551.49;502.68;573.13	No	0.203131	1.15119	0.0610371	0.365313	Tested	631.15;668.5;590.35	551.49;502.68;573.13	No	0.0211656	1.01478	0.844265	0.961043	Tested	662.36;665.71;591.94	631.15;668.5;590.35	No
EHI_001920	-	-	DS571280:28553-29539	67.2333	-0.478716	-1.3935	0.0105137	0.0705478	Tested	54.5;57.92;51.38	78.42;78.04;98.94	No	-0.3488	-1.2735	0.061193	0.365942	Tested	49.11;63.26;73.52	78.42;78.04;98.94	No	-0.129917	-1.09423	0.491097	0.82888	Tested	54.5;57.92;51.38	49.11;63.26;73.52	No
EHI_013980	-	-	DS571172:27920-31960	738.589	0.0433471	1.0305	0.757339	0.903882	Tested	860.44;687.54;559.55	694.18;743.52;599.26	No	0.261746	1.19893	0.0615211	0.367395	Tested	875.66;886.48;740.65	694.18;743.52;599.26	No	-0.218399	-1.16344	0.118484	0.477005	Tested	860.44;687.54;559.55	875.66;886.48;740.65	No
EHI_140240	-	-	DS571254:22718-22822	116.6	-0.270339	-1.20609	0.112551	0.355382	Tested	106.9;104.94;113.92	145.26;102.38;164.28	No	-0.318882	-1.24736	0.0615377	0.367395	Tested	103.45;107.71;100.55	145.26;102.38;164.28	No	0.0485429	1.03422	0.777403	0.939196	Tested	106.9;104.94;113.92	103.45;107.71;100.55	No
EHI_127060	-	-	DS571166:35913-37286	96.4311	-0.0614	-1.04348	0.746115	0.899891	Tested	140.44;99.9;68.13	110.55;107.42;109.21	No	-0.356128	-1.27999	0.0617196	0.367873	Tested	82.55;88.05;61.63	110.55;107.42;109.21	No	0.294728	1.22665	0.122308	0.483668	Tested	140.44;99.9;68.13	82.55;88.05;61.63	No
EHI_194590	-	-	DS571191:67589-70618	2369.15	0.101612	1.07297	0.259013	0.564824	Tested	2553.03;2221.28;2385.64	2275.37;2067.77;2307.44	No	0.168069	1.12355	0.0617073	0.367873	Tested	2563.25;2483.35;2465.22	2275.37;2067.77;2307.44	No	-0.0664571	-1.04714	0.45943	0.812733	Tested	2553.03;2221.28;2385.64	2563.25;2483.35;2465.22	No
EHI_009820	-	-	DS571200:5751-6299	236.039	0.248854	1.18826	0.0978409	0.323029	Tested	230.57;218.27;300.44	173.55;226.58;208.16	No	0.28051	1.21462	0.0617988	0.368042	Tested	283.18;247.91;235.71	173.55;226.58;208.16	No	-0.0316558	-1.02218	0.831954	0.955944	Tested	230.57;218.27;300.44	283.18;247.91;235.71	No
EHI_031290	-	-	DS571261:22667-25951	346.715	-0.0856152	-1.06114	0.526578	0.783467	Tested	372.06;337.47;349.58	426.79;383.51;323.9	No	-0.253414	-1.19202	0.0618635	0.368124	Tested	332.29;334.25;260.58	426.79;383.51;323.9	No	0.167799	1.12334	0.216961	0.609524	Tested	372.06;337.47;349.58	332.29;334.25;260.58	No
EHI_054750	-	-	DS571225:27247-28134	1046.96	0.293516	1.22562	0.0136577	0.085392	Tested	1042.8;1129.95;1255.36	907.58;879.47;957.7	No	0.222201	1.16651	0.0620771	0.36909	Tested	1007.33;967.7;1274.78	907.58;879.47;957.7	No	0.0713149	1.05067	0.54782	0.854845	Tested	1042.8;1129.95;1255.36	1007.33;967.7;1274.78	No
EHI_078210	-	-	DS571271:20294-21238	399.564	-0.16326	-1.11981	0.146682	0.413643	Tested	353.19;405.47;403.19	415.22;444.77;451.78	No	-0.209721	-1.15646	0.0626131	0.371971	Tested	364.69;380.41;377.35	415.22;444.77;451.78	No	0.0464606	1.03273	0.681446	0.910051	Tested	353.19;405.47;403.19	364.69;380.41;377.35	No
EHI_192520	-	-	DS571209:36538-36993	4024.07	0.279992	1.21419	0.0111559	0.0735747	Tested	3893.48;4424.09;4817.06	3449.06;3399.56;3808.4	No	0.205374	1.15299	0.0627361	0.372396	Tested	3838.08;3871.64;4715.27	3449.06;3399.56;3808.4	No	0.0746175	1.05308	0.498444	0.833202	Tested	3893.48;4424.09;4817.06	3838.08;3871.64;4715.27	No
EHI_179090	-	-	DS571154:142886-151411	1110.66	0.14996	1.10954	0.363589	0.660748	Tested	1486.13;918.4;902.43	1236.67;863.53;814.89	No	0.306849	1.237	0.0628725	0.372899	Tested	1445.16;1184.83;1143.95	1236.67;863.53;814.89	No	-0.156889	-1.11488	0.341271	0.7267	Tested	1486.13;918.4;902.43	1445.16;1184.83;1143.95	No
EHI_170470	-	-	DS571331:21425-21972	735.593	0.167404	1.12304	0.166922	0.445815	Tested	707.43;760.57;796.33	668.47;702.4;622.6	No	0.224991	1.16877	0.0629585	0.373103	Tested	675.03;919.82;767.68	668.47;702.4;622.6	No	-0.0575869	-1.04072	0.633084	0.893766	Tested	707.43;760.57;796.33	675.03;919.82;767.68	No
EHI_146140	-	-	DS571244:36290-37204	65.7773	-0.805104	-1.74727	6.12447e-05	0.00118687	Tested	34.59;28.54;59.19	83.56;114.97;78.41	Down	-0.370392	-1.2927	0.0630998	0.373168	Tested	60.61;72.66;59.47	83.56;114.97;78.41	No	-0.434711	-1.35164	0.0312206	0.239799	Tested	34.59;28.54;59.19	60.61;72.66;59.47	No
EHI_182050	-	-	DS571676:5055-5524	55.3076	-0.225596	-1.16926	0.245739	0.551193	Tested	46.11;60.44;52.49	75.85;52.87;70.94	No	-0.362284	-1.28546	0.0631762	0.373168	Tested	38.66;49.58;50.82	75.85;52.87;70.94	No	0.136688	1.09938	0.485387	0.825929	Tested	46.11;60.44;52.49	38.66;49.58;50.82	No
EHI_166980	-	-	DS571177:54731-55549	293.917	-0.271522	-1.20708	0.0369064	0.169657	Tested	264.11;238.41;311.61	329.09;337.35;334.17	No	-0.241469	-1.1822	0.0631327	0.373168	Tested	252.88;288.94;288.69	329.09;337.35;334.17	No	-0.0300531	-1.02105	0.818467	0.950367	Tested	264.11;238.41;311.61	252.88;288.94;288.69	No
EHI_021540	-	-	DS571194:70172-70945	95.6067	0.308177	1.23814	0.0725412	0.265195	Tested	115.28;94.02;100.52	87.42;75.53;74.67	No	0.318729	1.24723	0.0631196	0.373168	Tested	115.99;88.9;108.12	87.42;75.53;74.67	No	-0.0105522	-1.00734	0.950377	0.989285	Tested	115.28;94.02;100.52	115.99;88.9;108.12	No
EHI_035770	-	-	DS571174:84126-87263	2734.45	0.283813	1.21741	0.000866845	0.0101562	Tested	3094.87;2945.76;2982.04	2367.93;2348.06;2631.34	Up	0.158354	1.11601	0.0634242	0.373951	Tested	2629.08;2770.58;2840.41	2367.93;2348.06;2631.34	No	0.125459	1.09085	0.140126	0.514996	Tested	3094.87;2945.76;2982.04	2629.08;2770.58;2840.41	No
EHI_151770	-	-	DS571145:137732-141658	79.7359	0.522179	1.43612	0.00579392	0.046227	Tested	112.14;92.34;87.12	61.71;61.26;55.07	Up	0.352361	1.27665	0.0634524	0.373951	Tested	83.6;106;58.39	61.71;61.26;55.07	No	0.169818	1.12492	0.365162	0.745656	Tested	112.14;92.34;87.12	83.6;106;58.39	No
EHI_037120	-	-	DS571334:10217-11047	135.498	0.177571	1.13098	0.258564	0.564781	Tested	117.38;151.95;141.84	127.27;107.42;122.28	No	0.290517	1.22308	0.0634641	0.373951	Tested	156.74;157.29;137.32	127.27;107.42;122.28	No	-0.112946	-1.08143	0.467363	0.817849	Tested	117.38;151.95;141.84	156.74;157.29;137.32	No
EHI_069570	-	-	DS571164:120671-121357	256.893	-0.528971	-1.4429	0.000306733	0.00444762	Tested	227.43;156.98;232.31	318.81;328.96;290.3	Down	-0.269921	-1.20574	0.0635795	0.374263	Tested	249.74;239.36;268.15	318.81;328.96;290.3	No	-0.25905	-1.19669	0.0786831	0.396862	Tested	227.43;156.98;232.31	249.74;239.36;268.15	No
EHI_064700	-	-	DS571196:69674-71419	913.797	0.0280579	1.01964	0.79802	0.91815	Tested	796.51;900.77;941.52	758.46;942.41;878.36	No	0.202765	1.1509	0.0636206	0.374263	Tested	990.61;975.39;1040.15	758.46;942.41;878.36	No	-0.174707	-1.12874	0.109699	0.459804	Tested	796.51;900.77;941.52	990.61;975.39;1040.15	No
EHI_008760	-	-	DS571199:62334-64721	648.983	0.00380995	1.00264	0.971179	0.988815	Tested	580.62;611.15;663.42	627.33;618.48;603.93	No	0.194439	1.14428	0.0638616	0.37507	Tested	661.45;703.55;770.92	627.33;618.48;603.93	No	-0.190629	-1.14126	0.0690622	0.373055	Tested	580.62;611.15;663.42	661.45;703.55;770.92	No
EHI_087310	-	-	DS571173:8064-9325	198.959	0.376611	1.29829	0.00806399	0.0585158	Tested	236.86;203.16;235.66	142.69;182.94;171.75	No	0.264297	1.20105	0.063851	0.37507	Tested	219.44;199.18;198.95	142.69;182.94;171.75	No	0.112314	1.08096	0.424493	0.785949	Tested	236.86;203.16;235.66	219.44;199.18;198.95	No
EHI_130900	-	-	DS571170:31829-32773	215.524	0.130743	1.09486	0.347568	0.646181	Tested	219.04;198.12;230.08	164.55;211.48;203.49	No	0.256646	1.1947	0.0640175	0.375071	Tested	249.74;235.09;228.14	164.55;211.48;203.49	No	-0.125903	-1.09119	0.360996	0.74394	Tested	219.04;198.12;230.08	249.74;235.09;228.14	No
EHI_092500	-	-	DS571155:114583-115770	5385.55	-0.0899494	-1.06433	0.328635	0.629999	Tested	4899.6;5471.77;5727.31	5861.98;5271.8;6057.03	No	-0.170629	-1.12555	0.0639552	0.375071	Tested	4988.56;4968.42;5223.45	5861.98;5271.8;6057.03	No	0.0806797	1.05752	0.381201	0.758704	Tested	4899.6;5471.77;5727.31	4988.56;4968.42;5223.45	No
EHI_028010	-	-	DS571824:1727-2470	40.3582	0.279932	1.21414	0.18148	0.465832	Tested	49.26;43.65;34.62	29.57;22.66;40.14	No	0.387578	1.3082	0.0639695	0.375071	Tested	58.52;51.29;33.52	29.57;22.66;40.14	No	-0.107646	-1.07747	0.605578	0.880568	Tested	49.26;43.65;34.62	58.52;51.29;33.52	No
EHI_096220	-	-	DS571163:11510-12121	142.095	0.13862	1.10085	0.472272	0.747917	Tested	202.27;179.65;130.67	169.69;148.54;132.55	No	-0.358708	-1.28228	0.0642427	0.375781	Tested	131.66;126.52;57.31	169.69;148.54;132.55	No	0.497329	1.4116	0.0101863	0.122361	Tested	202.27;179.65;130.67	131.66;126.52;57.31	No
EHI_167010	-	-	DS571177:60124-61500	108.502	0.296218	1.22792	0.0877571	0.301799	Tested	106.9;125.92;117.27	84.84;111.61;72.81	No	0.320672	1.24891	0.064324	0.375952	Tested	111.81;135.07;110.29	84.84;111.61;72.81	No	-0.0244541	-1.01709	0.886785	0.970162	Tested	106.9;125.92;117.27	111.81;135.07;110.29	No
EHI_078570	-	-	DS571258:12349-14070	113.771	0.470439	1.38553	0.00271472	0.0259661	Tested	131.01;131.8;139.61	96.41;83.08;94.28	Up	0.292042	1.22437	0.0644043	0.376117	Tested	114.94;117.12;115.69	96.41;83.08;94.28	No	0.178397	1.13163	0.248662	0.640793	Tested	131.01;131.8;139.61	114.94;117.12;115.69	No
EHI_138980	-	-	DS571260:29238-29498	84.5956	0.014336	1.00999	0.93467	0.973635	Tested	81.75;69.68;80.41	70.7;73.01;84.01	No	0.319809	1.24817	0.0645952	0.376927	Tested	95.09;93.18;113.53	70.7;73.01;84.01	No	-0.305473	-1.23582	0.0771993	0.393423	Tested	81.75;69.68;80.41	95.09;93.18;113.53	No
EHI_120280	-	-	DS571361:9979-10566	742.964	-0.130217	-1.09446	0.291608	0.594918	Tested	591.1;611.15;755	735.32;671.35;754.21	No	0.226841	1.17027	0.0647648	0.377071	Tested	827.6;771.08;969.87	735.32;671.35;754.21	No	-0.357059	-1.28081	0.00370629	0.0633645	Tested	591.1;611.15;755	827.6;771.08;969.87	No
EHI_198810	-	-	DS571165:46635-47419	51.9533	-0.316379	-1.2452	0.123125	0.374875	Tested	70.22;33.58;36.86	70.7;52.87;72.81	No	-0.379296	-1.30071	0.0647497	0.377071	Tested	42.84;44.45;43.25	70.7;52.87;72.81	No	0.0629165	1.04458	0.760202	0.934342	Tested	70.22;33.58;36.86	42.84;44.45;43.25	No
EHI_199720	-	-	DS571319:31044-32294	590.211	-0.201115	-1.14959	0.119832	0.368833	Tested	641.4;491.94;561.79	564.34;748.56;659.94	No	-0.238598	-1.17985	0.0651007	0.378653	Tested	539.19;588.99;515.75	564.34;748.56;659.94	No	0.0374834	1.02632	0.772592	0.938974	Tested	641.4;491.94;561.79	539.19;588.99;515.75	No
EHI_124570	-	-	DS571188:68756-71092	2208.87	0.12369	1.08952	0.207277	0.502106	Tested	2012.24;2424.44;2288.47	1884.58;2124.83;2130.09	No	0.180663	1.1334	0.065322	0.379635	Tested	2384.56;2250.83;2379.8	1884.58;2124.83;2130.09	No	-0.0569733	-1.04028	0.560555	0.860659	Tested	2012.24;2424.44;2288.47	2384.56;2250.83;2379.8	No
EHI_152880	-	-	DS571145:339446-341296	3086.25	0.111567	1.0804	0.402685	0.695346	Tested	3561.25;2795.49;2820.1	2883.43;2529.32;3001.91	No	0.245526	1.18552	0.0654267	0.379938	Tested	3690.74;2673.99;3820	2883.43;2529.32;3001.91	No	-0.133959	-1.0973	0.314621	0.702803	Tested	3561.25;2795.49;2820.1	3690.74;2673.99;3820	No
EHI_004500	-	-	DS571181:57483-58474	48.1142	-0.10302	-1.07402	0.611564	0.831365	Tested	71.27;40.3;40.21	60.42;60.42;47.6	No	-0.375317	-1.29712	0.065539	0.380284	Tested	38.66;38.47;35.68	60.42;60.42;47.6	No	0.272298	1.20773	0.182108	0.574086	Tested	71.27;40.3;40.21	38.66;38.47;35.68	No
EHI_053140	-	-	DS571238:34006-34332	76.1037	0.134312	1.09757	0.482926	0.755241	Tested	96.42;84.79;92.7	92.56;91.47;57.87	No	-0.355546	-1.27947	0.0658949	0.380755	Tested	49.11;73.52;46.49	92.56;91.47;57.87	No	0.489858	1.40431	0.0110579	0.129053	Tested	96.42;84.79;92.7	49.11;73.52;46.49	No
EHI_013240	-	-	DS571168:95143-98593	73.6797	0.231138	1.17376	0.252539	0.558179	Tested	83.84;71.36;70.36	71.99;53.71;52.27	No	0.370815	1.29308	0.065934	0.380755	Tested	125.39;81.21;52.98	71.99;53.71;52.27	No	-0.139677	-1.10166	0.487056	0.826107	Tested	83.84;71.36;70.36	125.39;81.21;52.98	No
EHI_134980	-	-	DS571203:9308-11681	2148.87	-0.123048	-1.08903	0.227266	0.527461	Tested	2284.73;2124.74;1932.19	2564.62;2134.9;2250.5	No	-0.18751	-1.1388	0.065896	0.380755	Tested	2126.46;1984.12;1937.57	2564.62;2134.9;2250.5	No	0.0644623	1.0457	0.527554	0.848327	Tested	2284.73;2124.74;1932.19	2126.46;1984.12;1937.57	No
EHI_079060	-	-	DS571337:26-1088	72.451	0.448866	1.36497	0.0152511	0.0921148	Tested	91.18;90.66;71.48	59.13;50.35;58.81	No	0.341372	1.26696	0.0656769	0.380755	Tested	61.65;81.21;87.58	59.13;50.35;58.81	No	0.107494	1.07736	0.556762	0.858149	Tested	91.18;90.66;71.48	61.65;81.21;87.58	No
EHI_114380	-	-	DS571368:15208-16455	570.416	-0.297083	-1.22866	0.0168775	0.0992264	Tested	566.99;509.57;473.55	748.17;616.81;584.33	No	-0.228445	-1.17157	0.0657437	0.380755	Tested	601.89;523.17;509.26	748.17;616.81;584.33	No	-0.0686373	-1.04873	0.582231	0.869721	Tested	566.99;509.57;473.55	601.89;523.17;509.26	No
EHI_056390	-	-	DS571313:7017-7622	2320.34	0.138723	1.10093	0.0937394	0.314567	Tested	2406.31;2284.24;2477.22	2049.12;2214.63;2215.97	No	0.152157	1.11123	0.0659363	0.380755	Tested	2356.35;2402.14;2477.11	2049.12;2214.63;2215.97	No	-0.0134343	-1.00936	0.87075	0.966115	Tested	2406.31;2284.24;2477.22	2356.35;2402.14;2477.11	No
EHI_010730	-	-	DS571182:75064-75289	144.733	0.0946817	1.06783	0.569141	0.808778	Tested	109;144.39;165.3	118.27;135.11;131.61	No	0.304023	1.23458	0.0660698	0.381221	Tested	137.93;176.1;184.89	118.27;135.11;131.61	No	-0.209342	-1.15616	0.204256	0.597292	Tested	109;144.39;165.3	137.93;176.1;184.89	No
EHI_151220	-	-	DS571145:10325-12604	844.797	-0.458248	-1.37387	0.00177301	0.0184006	Tested	596.34;628.78;884.56	956.43;1069.13;1015.57	Down	-0.268818	-1.20482	0.0662684	0.382061	Tested	680.26;988.21;783.9	956.43;1069.13;1015.57	No	-0.18943	-1.14031	0.197018	0.589843	Tested	596.34;628.78;884.56	680.26;988.21;783.9	No
EHI_096390	-	-	DS571163:43089-44696	1984.7	-0.284262	-1.21779	0.00868215	0.0615274	Tested	1808.92;1673.94;1927.72	2447.63;1887.34;2352.25	No	-0.198722	-1.14768	0.0663488	0.38222	Tested	1917.47;1898.63;1948.39	2447.63;1887.34;2352.25	No	-0.0855406	-1.06109	0.430259	0.789433	Tested	1808.92;1673.94;1927.72	1917.47;1898.63;1948.39	No
EHI_050390	-	-	DS571149:32610-33089	272.402	0.0868018	1.06201	0.535315	0.789508	Tested	309.17;248.49;240.13	245.53;235.81;263.23	No	0.25576	1.19396	0.0665155	0.382776	Tested	318.71;329.97;260.58	245.53;235.81;263.23	No	-0.168958	-1.12425	0.224053	0.617214	Tested	309.17;248.49;240.13	318.71;329.97;260.58	No
EHI_159320	-	-	DS571167:23226-27446	192.775	0.292889	1.22509	0.043258	0.188473	Tested	182.36;219.95;223.37	170.97;153.57;171.75	No	0.266002	1.20247	0.0665513	0.382776	Tested	180.78;205.17;227.06	170.97;153.57;171.75	No	0.0268868	1.01881	0.851303	0.962686	Tested	182.36;219.95;223.37	180.78;205.17;227.06	No
EHI_140160	-	-	DS571254:12029-12748	47.5498	0.0437233	1.03077	0.830081	0.930783	Tested	37.73;41.13;49.14	43.71;41.12;37.34	No	0.371518	1.29371	0.066676	0.383188	Tested	60.61;76.08;41.09	43.71;41.12;37.34	No	-0.327795	-1.25509	0.105255	0.453351	Tested	37.73;41.13;49.14	60.61;76.08;41.09	No
EHI_197520	-	-	DS571157:141032-142264	3880.35	0.0397317	1.02792	0.795122	0.915975	Tested	4412.26;3681.15;2871.47	4081.53;2805.42;3731.86	No	0.280398	1.21453	0.0667821	0.383493	Tested	5192.32;3592.95;4554.16	4081.53;2805.42;3731.86	No	-0.240667	-1.18154	0.115595	0.471262	Tested	4412.26;3681.15;2871.47	5192.32;3592.95;4554.16	No
EHI_153760	-	-	DS571145:497881-498714	135.401	0.363974	1.28697	0.0378494	0.172683	Tested	126.81;181.33;144.08	111.84;130.07;86.81	No	0.321308	1.24946	0.066963	0.384226	Tested	174.51;129.08;134.07	111.84;130.07;86.81	No	0.0426651	1.03001	0.806214	0.948177	Tested	126.81;181.33;144.08	174.51;129.08;134.07	No
EHI_155520	-	-	DS571162:71913-74069	2153.97	-0.0903126	-1.0646	0.519128	0.779782	Tested	2247.01;1666.38;1808.21	2357.65;1716.15;2073.15	No	0.255942	1.19412	0.0673728	0.385965	Tested	2819.26;2045.67;2652.27	2357.65;1716.15;2073.15	No	-0.346255	-1.27126	0.0133595	0.145057	Tested	2247.01;1666.38;1808.21	2819.26;2045.67;2652.27	No
EHI_170120	-	-	DS571207:54324-54722	677.292	-0.379147	-1.30057	0.000854947	0.0100601	Tested	626.73;543.99;587.47	802.17;764.5;769.15	Down	-0.206947	-1.15424	0.0676843	0.387135	Tested	751.31;586.43;663.88	802.17;764.5;769.15	No	-0.172201	-1.12678	0.131188	0.499709	Tested	626.73;543.99;587.47	751.31;586.43;663.88	No
EHI_065820	-	-	DS571192:62587-63116	904.924	0.299602	1.2308	0.00178293	0.0184544	Tested	946.38;1030.89;1019.7	822.73;815.69;770.08	Up	0.175652	1.12947	0.0676818	0.387135	Tested	868.35;898.45;972.03	822.73;815.69;770.08	No	0.12395	1.08971	0.193901	0.5841	Tested	946.38;1030.89;1019.7	868.35;898.45;972.03	No
EHI_124380	-	-	DS571188:23896-24201	84.3716	0.0437908	1.03082	0.803471	0.919682	Tested	109;80.59;93.82	102.84;86.44;84.01	No	-0.32504	-1.2527	0.0679023	0.387536	Tested	66.88;75.23;60.55	102.84;86.44;84.01	No	0.368831	1.29131	0.0379652	0.270658	Tested	109;80.59;93.82	66.88;75.23;60.55	No
EHI_056360	-	-	DS571313:2954-4903	1662.47	0.0644229	1.04567	0.604325	0.826961	Tested	1809.97;1470.78;1570.32	1748.31;1236.13;1637.24	No	0.226788	1.17023	0.0678333	0.387536	Tested	1893.44;1821.7;1774.31	1748.31;1236.13;1637.24	No	-0.162365	-1.11912	0.190823	0.581221	Tested	1809.97;1470.78;1570.32	1893.44;1821.7;1774.31	No
EHI_113430	-	-	DS571429:5473-6795	417.204	-0.268367	-1.20444	0.0597386	0.234088	Tested	405.59;400.44;352.93	403.65;553.87;473.25	No	-0.260137	-1.19759	0.0679153	0.387536	Tested	372;463.33;329.78	403.65;553.87;473.25	No	-0.00822992	-1.00572	0.954122	0.989285	Tested	405.59;400.44;352.93	372;463.33;329.78	No
EHI_063790	-	-	DS571539:3764-4393	743.928	0.627293	1.54466	0.000151925	0.0025365	Tested	691.71;1014.94;1144.79	453.79;529.53;690.74	Up	0.302693	1.23344	0.0679745	0.387568	Tested	589.35;715.51;864.99	453.79;529.53;690.74	No	0.324599	1.25232	0.0495392	0.307646	Tested	691.71;1014.94;1144.79	589.35;715.51;864.99	No
EHI_197360	-	-	DS571157:116782-117077	120.382	0.293932	1.22598	0.0601012	0.234946	Tested	123.67;128.44;137.38	113.13;93.15;100.81	No	0.284996	1.21841	0.0683153	0.389203	Tested	132.71;122.24;131.91	113.13;93.15;100.81	No	0.00893646	1.00621	0.953819	0.989285	Tested	123.67;128.44;137.38	132.71;122.24;131.91	No
EHI_000930	-	-	DS571210:21385-23130	324.909	0.332786	1.25944	0.0180131	0.103961	Tested	310.22;407.99;360.75	263.53;307.14;258.56	No	0.256576	1.19464	0.0685719	0.3903	Tested	300.94;390.67;324.37	263.53;307.14;258.56	No	0.0762103	1.05425	0.585554	0.87191	Tested	310.22;407.99;360.75	300.94;390.67;324.37	No
EHI_065340	-	-	DS571302:32319-32771	1640.6	0.263797	1.20063	0.0445203	0.192435	Tested	1906.39;1663.02;1711.05	1280.38;1384.67;1637.24	No	0.239102	1.18026	0.0686159	0.3903	Tested	1691.76;1418.2;2072.73	1280.38;1384.67;1637.24	No	0.024696	1.01727	0.850576	0.962327	Tested	1906.39;1663.02;1711.05	1691.76;1418.2;2072.73	No
EHI_140020	-	-	DS571389:20285-20797	293.882	-0.140525	-1.10231	0.275806	0.581027	Tested	287.16;303.05;276.98	344.52;296.23;328.57	No	-0.235367	-1.17721	0.0687294	0.390638	Tested	264.37;240.21;303.83	344.52;296.23;328.57	No	0.0948415	1.06795	0.464937	0.817443	Tested	287.16;303.05;276.98	264.37;240.21;303.83	No
EHI_182490	-	-	DS571156:8593-10182	78.6107	0.0498259	1.03514	0.786306	0.913672	Tested	109;85.63;71.48	84.84;84.76;84.94	No	-0.337814	-1.26384	0.068837	0.390942	Tested	63.74;49.58;73.52	84.84;84.76;84.94	No	0.38764	1.30825	0.0365108	0.262581	Tested	109;85.63;71.48	63.74;49.58;73.52	No
EHI_000460	-	-	DS571186:27421-28185	67.1371	0.80495	1.74709	2.13906e-05	0.000485923	Tested	83.84;84.79;116.15	47.56;43.64;42	Up	0.34777	1.27259	0.0691508	0.391493	Tested	54.34;73.52;58.39	47.56;43.64;42	No	0.45718	1.37286	0.0146218	0.153151	Tested	83.84;84.79;116.15	54.34;73.52;58.39	No
EHI_025270	-	-	DS571233:12256-12810	3637.37	0.0261185	1.01827	0.784723	0.91299	Tested	3188.15;3553.55;3836.45	3279.37;3392.85;3702.92	No	0.173618	1.12788	0.0691433	0.391493	Tested	3829.72;3830.6;4122.75	3279.37;3392.85;3702.92	No	-0.1475	-1.10765	0.122457	0.483668	Tested	3188.15;3553.55;3836.45	3829.72;3830.6;4122.75	No
EHI_100390	-	-	DS571201:45253-47064	1107.84	0.0874431	1.06249	0.523124	0.782352	Tested	1249.27;930.15;1072.2	867.73;1150.53;1012.77	No	0.248653	1.1881	0.0690873	0.391493	Tested	1444.11;1072.84;1170.98	867.73;1150.53;1012.77	No	-0.16121	-1.11822	0.238181	0.629656	Tested	1249.27;930.15;1072.2	1444.11;1072.84;1170.98	No
EHI_193360	-	-	DS571265:18555-19012	710.909	-0.080549	-1.05742	0.48699	0.758447	Tested	717.91;641.37;575.19	726.32;714.15;617	No	0.209323	1.15615	0.0693556	0.392297	Tested	861.03;791.6;753.62	726.32;714.15;617	No	-0.289872	-1.22253	0.0120029	0.136176	Tested	717.91;641.37;575.19	861.03;791.6;753.62	No
EHI_051020	-	-	DS571149:168512-168621	48.1508	0.201049	1.14953	0.313183	0.616777	Tested	40.87;55.41;49.14	29.57;40.28;47.6	No	0.360591	1.28395	0.0694556	0.392297	Tested	58.52;58.98;52.98	29.57;40.28;47.6	No	-0.159542	-1.11693	0.419376	0.784752	Tested	40.87;55.41;49.14	58.52;58.98;52.98	No
EHI_160910	-	-	DS571228:25295-25933	527.264	-0.261178	-1.19846	0.0588961	0.232234	Tested	538.69;525.52;400.96	665.9;627.72;508.72	No	-0.25095	-1.18999	0.0694376	0.392297	Tested	532.92;514.62;430.33	665.9;627.72;508.72	No	-0.0102283	-1.00711	0.941206	0.988368	Tested	538.69;525.52;400.96	532.92;514.62;430.33	No
EHI_037540	-	-	DS571622:3923-4233	131.803	-0.323132	-1.25104	0.0586638	0.231652	Tested	86.99;136;131.79	186.4;142.66;142.81	No	-0.309901	-1.23962	0.0696197	0.392916	Tested	128.53;119.68;111.37	186.4;142.66;142.81	No	-0.0132316	-1.00921	0.938692	0.988274	Tested	86.99;136;131.79	128.53;119.68;111.37	No
EHI_138040	-	-	DS571187:80756-82437	397.967	0.164434	1.12073	0.234511	0.536328	Tested	441.23;353.42;419.94	388.23;322.25;357.5	No	0.250458	1.18958	0.0696927	0.393021	Tested	401.26;382.12;515.75	388.23;322.25;357.5	No	-0.086024	-1.06144	0.531759	0.848851	Tested	441.23;353.42;419.94	401.26;382.12;515.75	No
EHI_038280	-	-	DS571382:6891-9616	3153.92	0.118968	1.08596	0.131927	0.390197	Tested	3223.78;3114.5;3331.62	2979.84;2842.34;3055.12	No	0.143059	1.10424	0.0699438	0.394129	Tested	3294.71;3181.77;3361.56	2979.84;2842.34;3055.12	No	-0.024091	-1.01684	0.759863	0.934073	Tested	3223.78;3114.5;3331.62	3294.71;3181.77;3361.56	No
EHI_040450	-	-	DS571224:53971-54428	457.182	0.0741705	1.05276	0.497816	0.764782	Tested	433.89;464.24;454.57	402.37;447.29;428.44	No	0.197384	1.14662	0.0700217	0.394261	Tested	471.27;483.85;528.72	402.37;447.29;428.44	No	-0.123214	-1.08916	0.256545	0.645013	Tested	433.89;464.24;454.57	471.27;483.85;528.72	No
EHI_135780	-	-	DS571390:17207-18928	1486.4	0.00558127	1.00388	0.952431	0.981241	Tested	1395.99;1427.97;1461.98	1385.79;1478.66;1402.01	No	0.169008	1.12428	0.0701352	0.394331	Tested	1577.86;1758.44;1488.86	1385.79;1478.66;1402.01	No	-0.163426	-1.11994	0.0797727	0.399412	Tested	1395.99;1427.97;1461.98	1577.86;1758.44;1488.86	No
EHI_105200	-	-	DS571204:32506-33300	1345.75	-0.252628	-1.19138	0.00485571	0.0404791	Tested	1214.68;1211.38;1278.82	1547.77;1409.84;1495.36	Down	-0.162124	-1.11893	0.0701433	0.394331	Tested	1267.52;1394.27;1292.08	1547.77;1409.84;1495.36	No	-0.0905041	-1.06474	0.314086	0.702377	Tested	1214.68;1211.38;1278.82	1267.52;1394.27;1292.08	No
EHI_062860	-	-	DS571213:60924-62108	85.1893	0.141715	1.10322	0.440097	0.722537	Tested	123.67;82.27;99.4	73.27;92.31;100.81	No	-0.335988	-1.26224	0.0704058	0.394741	Tested	63.74;76.08;55.14	73.27;92.31;100.81	No	0.477703	1.39252	0.00983872	0.119103	Tested	123.67;82.27;99.4	63.74;76.08;55.14	No
EHI_159140	-	-	DS571167:5996-8014	114.706	0.0761288	1.05419	0.674126	0.861	Tested	129.96;157.82;104.99	128.55;121.68;118.55	No	-0.33031	-1.25728	0.0703373	0.394741	Tested	88.82;117.12;64.87	128.55;121.68;118.55	No	0.406439	1.32541	0.0257003	0.215441	Tested	129.96;157.82;104.99	88.82;117.12;64.87	No
EHI_115500	-	-	DS571700:1339-2505	413.401	-0.209655	-1.15641	0.219885	0.518368	Tested	451.71;406.31;335.06	617.05;438.06;378.04	No	-0.309386	-1.23918	0.0704349	0.394741	Tested	463.95;359.04;271.39	617.05;438.06;378.04	No	0.0997311	1.07157	0.560326	0.860659	Tested	451.71;406.31;335.06	463.95;359.04;271.39	No
EHI_085830	-	-	DS571522:7301-9370	563.207	0.216761	1.16212	0.110593	0.351371	Tested	582.71;605.27;580.77	501.35;518.62;473.25	No	0.245772	1.18573	0.0702889	0.394741	Tested	629.06;717.22;460.61	501.35;518.62;473.25	No	-0.0290117	-1.02031	0.83022	0.955618	Tested	582.71;605.27;580.77	629.06;717.22;460.61	No
EHI_021340	-	-	DS571194:36540-36740	57.3943	0.275709	1.21059	0.172176	0.452731	Tested	53.45;62.12;67.01	38.57;58.74;38.27	No	0.364604	1.28753	0.0705909	0.395309	Tested	54.34;88.9;55.14	38.57;58.74;38.27	No	-0.0888952	-1.06356	0.657717	0.902105	Tested	53.45;62.12;67.01	54.34;88.9;55.14	No
EHI_202040	-	-	EH4256:666-1583	2706.68	-0.453413	-1.36928	0.000881814	0.0102581	Tested	1845.6;2287.6;2631.35	2727.88;3261.94;3649.72	Down	-0.246237	-1.18611	0.0707024	0.395423	Tested	2281.11;2688.52;2986.37	2727.88;3261.94;3649.72	No	-0.207175	-1.15443	0.128827	0.495478	Tested	1845.6;2287.6;2631.35	2281.11;2688.52;2986.37	No
EHI_060350	-	-	DS571301:8179-14991	1220.15	0.0640434	1.04539	0.490556	0.761567	Tested	1175.9;1192.07;1252.01	1199.39;1093.47;1163.99	No	0.167537	1.12314	0.0707207	0.395423	Tested	1273.79;1236.97;1393.71	1199.39;1093.47;1163.99	No	-0.103494	-1.07437	0.263447	0.652105	Tested	1175.9;1192.07;1252.01	1273.79;1236.97;1393.71	No
EHI_141370	-	-	DS571161:16883-17182	330.638	-0.406159	-1.32515	0.00102556	0.0116811	Tested	296.6;256.88;293.74	399.8;354.14;400.44	Down	-0.221964	-1.16632	0.0708345	0.395447	Tested	303.03;319.72;351.4	399.8;354.14;400.44	No	-0.184195	-1.13618	0.138755	0.513886	Tested	296.6;256.88;293.74	303.03;319.72;351.4	No
EHI_194250	-	-	DS571191:18952-19305	38.5922	-0.243905	-1.18419	0.245337	0.550443	Tested	32.49;32.74;44.67	56.56;56.23;31.74	No	-0.379875	-1.30123	0.0707847	0.395447	Tested	21.94;34.19;36.76	56.56;56.23;31.74	No	0.135971	1.09883	0.518731	0.842154	Tested	32.49;32.74;44.67	21.94;34.19;36.76	No
EHI_155160	-	-	DS571162:5640-13158	3052.61	0.315388	1.24435	0.000900531	0.0104229	Tested	3600.03;3495.62;3098.2	2907.85;2599.81;2593.07	Up	0.171735	1.12641	0.0708945	0.395476	Tested	3175.58;3130.48;2872.84	2907.85;2599.81;2593.07	No	0.143653	1.1047	0.129901	0.497456	Tested	3600.03;3495.62;3098.2	3175.58;3130.48;2872.84	No
EHI_152920	-	-	DS571145:345973-347049	1678.39	-0.366361	-1.2891	0.000156973	0.00259863	Tested	1568.92;1291.13;1510.01	1826.73;1954.48;1927.54	Down	-0.174431	-1.12852	0.0711713	0.396714	Tested	1734.61;1646.45;1645.64	1826.73;1954.48;1927.54	No	-0.191929	-1.14229	0.048047	0.302564	Tested	1568.92;1291.13;1510.01	1734.61;1646.45;1645.64	No
EHI_170480	-	-	DS571331:22305-24233	1178.16	0.0916807	1.06561	0.456251	0.734857	Tested	1337.3;1056.07;1097.88	1218.67;1006.19;1033.31	No	0.221489	1.16594	0.071522	0.398125	Tested	1443.07;1148.07;1262.88	1218.67;1006.19;1033.31	No	-0.129808	-1.09415	0.290346	0.67779	Tested	1337.3;1056.07;1097.88	1443.07;1148.07;1262.88	No
EHI_029370	-	-	DS571528:7666-7954	368.795	-0.33049	-1.25744	0.00955629	0.065784	Tested	288.21;356.78;339.53	380.51;446.45;440.58	No	-0.229099	-1.1721	0.0715346	0.398125	Tested	352.15;325.7;389.24	380.51;446.45;440.58	No	-0.101391	-1.07281	0.428883	0.788216	Tested	288.21;356.78;339.53	352.15;325.7;389.24	No
EHI_139380	-	-	DS571311:14550-15032	677.424	0.349084	1.27375	0.00228772	0.0225682	Tested	708.48;740.43;838.77	523.21;603.38;629.13	Up	0.206609	1.15397	0.0717221	0.398861	Tested	639.51;740.3;673.61	523.21;603.38;629.13	No	0.142475	1.1038	0.210903	0.60403	Tested	708.48;740.43;838.77	639.51;740.3;673.61	No
EHI_183190	-	-	DS571156:122588-123343	548.744	-0.272049	-1.20752	0.0688712	0.256013	Tested	655.03;465.08;399.84	716.04;615.97;562.86	No	-0.269	-1.20497	0.0719951	0.400071	Tested	556.95;484.7;482.23	716.04;615.97;562.86	No	-0.00304888	-1.00212	0.983772	0.996664	Tested	655.03;465.08;399.84	556.95;484.7;482.23	No
EHI_065840	-	-	DS571192:64908-65168	359.799	0.0376653	1.02645	0.760007	0.90514	Tested	335.37;377.77;323.89	303.38;365.05;337.9	No	0.220349	1.16502	0.0723202	0.401569	Tested	413.8;370.15;410.87	303.38;365.05;337.9	No	-0.182684	-1.13499	0.135544	0.509498	Tested	335.37;377.77;323.89	413.8;370.15;410.87	No
EHI_049170	-	-	DS571468:9754-12498	434.443	0.0232359	1.01624	0.845399	0.938482	Tested	393.02;439.05;414.36	401.08;378.48;446.18	No	0.212854	1.15898	0.0725344	0.402449	Tested	443.06;526.59;468.17	401.08;378.48;446.18	No	-0.189618	-1.14046	0.10922	0.459804	Tested	393.02;439.05;414.36	443.06;526.59;468.17	No
EHI_078250	-	-	DS571271:26136-27049	73.6917	-0.486299	-1.40085	0.011152	0.0735747	Tested	81.75;50.37;45.79	79.7;93.15;108.28	No	-0.342404	-1.26787	0.0729171	0.403952	Tested	66.88;73.52;63.79	79.7;93.15;108.28	No	-0.143895	-1.10488	0.45547	0.808663	Tested	81.75;50.37;45.79	66.88;73.52;63.79	No
EHI_050560	-	-	DS571149:62368-62993	125.239	-0.814054	-1.75814	1.21165e-05	0.000296672	Tested	69.17;78.07;92.7	138.84;190.5;179.22	Down	-0.330034	-1.25704	0.0733896	0.405717	Tested	81.51;143.62;153.54	138.84;190.5;179.22	No	-0.48402	-1.39864	0.00957796	0.117455	Tested	69.17;78.07;92.7	81.51;143.62;153.54	No
EHI_053050	-	-	DS571238:16825-16956	107.497	-0.241851	-1.18251	0.172237	0.452731	Tested	96.42;120.89;86	145.26;114.97;118.55	No	-0.317825	-1.24645	0.0733289	0.405717	Tested	118.08;78.65;88.66	145.26;114.97;118.55	No	0.0759734	1.05407	0.670219	0.905885	Tested	96.42;120.89;86	118.08;78.65;88.66	No
EHI_125340	-	-	DS571290:20356-21630	46.3947	-0.319975	-1.24831	0.129699	0.386404	Tested	51.35;42.81;29.04	79.7;62.94;37.34	No	-0.37819	-1.29971	0.0734043	0.405717	Tested	27.17;50.44;36.76	79.7;62.94;37.34	No	0.0582154	1.04118	0.783302	0.940259	Tested	51.35;42.81;29.04	27.17;50.44;36.76	No
EHI_163560	-	-	DS571246:13199-13609	1644.85	0.271503	1.20706	0.0297867	0.147366	Tested	1529.1;1829.24;1972.39	1514.34;1255.43;1563.5	No	0.223601	1.16764	0.0735895	0.40612	Tested	1510.99;1690.05;1938.65	1514.34;1255.43;1563.5	No	0.0479012	1.03376	0.700963	0.915532	Tested	1529.1;1829.24;1972.39	1510.99;1690.05;1938.65	No
EHI_095950	-	-	DS571239:50222-51229	732.221	0.159189	1.11666	0.122175	0.373094	Tested	709.53;783.24;773.99	614.48;694.01;703.81	No	0.184135	1.13614	0.0735518	0.40612	Tested	787.89;728.34;794.71	614.48;694.01;703.81	No	-0.0249467	-1.01744	0.807609	0.948177	Tested	709.53;783.24;773.99	787.89;728.34;794.71	No
EHI_069610	-	-	DS571164:124017-124877	943.131	0.199437	1.14825	0.0305388	0.149998	Tested	1031.27;1018.3;938.17	876.73;886.19;822.35	No	0.164899	1.12109	0.0738686	0.407057	Tested	981.2;960.86;973.11	876.73;886.19;822.35	No	0.0345385	1.02423	0.706574	0.916378	Tested	1031.27;1018.3;938.17	981.2;960.86;973.11	No
EHI_134630	-	-	DS571193:36320-38266	467.153	-0.238362	-1.17965	0.0779974	0.278828	Tested	496.77;382.81;433.35	635.05;475.82;473.25	No	-0.241709	-1.18239	0.0738721	0.407057	Tested	425.29;458.2;423.84	635.05;475.82;473.25	No	0.00334687	1.00232	0.980327	0.996091	Tested	496.77;382.81;433.35	425.29;458.2;423.84	No
EHI_011800	-	-	DS571148:13693-14514	822.425	-0.27569	-1.21057	0.0171054	0.100135	Tested	821.67;685.02;747.19	965.43;821.57;986.64	No	-0.20632	-1.15374	0.0739674	0.407271	Tested	748.18;751.42;874.72	965.43;821.57;986.64	No	-0.0693704	-1.04926	0.549563	0.856022	Tested	821.67;685.02;747.19	748.18;751.42;874.72	No
EHI_156370	-	-	DS571257:31512-32474	727.025	0.055859	1.03948	0.66289	0.854205	Tested	751.45;709.37;650.02	677.47;691.49;653.4	No	0.228239	1.1714	0.0742035	0.40826	Tested	966.57;783.9;659.55	677.47;691.49;653.4	No	-0.17238	-1.12692	0.177052	0.566521	Tested	751.45;709.37;650.02	966.57;783.9;659.55	No
EHI_138030	-	-	DS571187:79742-80599	630.932	-0.137836	-1.10025	0.222948	0.522427	Tested	602.62;552.38;514.88	681.33;568.97;605.8	No	0.200028	1.14872	0.0747314	0.408999	Tested	741.91;663.37;747.13	681.33;568.97;605.8	No	-0.337864	-1.26388	0.00268385	0.0507848	Tested	602.62;552.38;514.88	741.91;663.37;747.13	No
EHI_062690	-	-	DS571213:34294-34713	960.358	0.00250121	1.00174	0.97937	0.990882	Tested	836.34;980.52;942.64	948.72;887.03;922.23	No	0.17179	1.12646	0.0746243	0.408999	Tested	1047.03;1026.68;1052.04	948.72;887.03;922.23	No	-0.169289	-1.1245	0.0787902	0.396862	Tested	836.34;980.52;942.64	1047.03;1026.68;1052.04	No
EHI_097880	-	-	DS571255:12123-12797	201.385	-0.0842286	-1.06012	0.565416	0.805924	Tested	216.94;186.37;215.56	212.11;256.79;190.42	No	-0.262618	-1.19965	0.0746126	0.408999	Tested	166.15;194.05;174.08	212.11;256.79;190.42	No	0.17839	1.13162	0.226749	0.620476	Tested	216.94;186.37;215.56	166.15;194.05;174.08	No
EHI_095170	-	-	DS571264:38204-40357	274.544	0.0814316	1.05807	0.535519	0.789508	Tested	284.02;261.08;262.46	232.68;281.97;240.83	No	0.233206	1.17544	0.0745214	0.408999	Tested	275.87;300.05;331.94	232.68;281.97;240.83	No	-0.151774	-1.11093	0.244166	0.635353	Tested	284.02;261.08;262.46	275.87;300.05;331.94	No
EHI_049850	-	-	DS571152:130205-130899	51.2112	0.580189	1.49505	0.0057819	0.0461762	Tested	72.31;81.43;45.79	38.57;30.21;33.6	Up	0.375509	1.2973	0.0744676	0.408999	Tested	54.34;74.37;30.27	38.57;30.21;33.6	No	0.204681	1.15243	0.328479	0.716421	Tested	72.31;81.43;45.79	54.34;74.37;30.27	No
EHI_125700	-	-	DS571160:28168-29196	212.798	0.172298	1.12685	0.24517	0.55022	Tested	216.94;238.41;194.34	181.26;221.55;162.42	No	0.263699	1.20055	0.0745161	0.408999	Tested	254.97;233.38;211.92	181.26;221.55;162.42	No	-0.0914016	-1.0654	0.534183	0.849857	Tested	216.94;238.41;194.34	254.97;233.38;211.92	No
EHI_114360	-	-	DS571368:11851-12843	124.801	0.393032	1.31315	0.0176147	0.102243	Tested	138.34;128.44;159.71	88.7;109.93;104.54	No	0.295804	1.22757	0.074734	0.408999	Tested	131.66;109.42;152.45	88.7;109.93;104.54	No	0.0972278	1.06972	0.55294	0.857343	Tested	138.34;128.44;159.71	131.66;109.42;152.45	No
EHI_110010	-	-	DS571242:46078-47293	3057.99	0.0906697	1.06486	0.272186	0.577123	Tested	2989.02;3111.98;3139.52	2865.43;2778.56;3012.18	No	0.146973	1.10724	0.0749062	0.409037	Tested	3150.5;3077.48;3397.24	2865.43;2778.56;3012.18	No	-0.0563031	-1.0398	0.494554	0.831473	Tested	2989.02;3111.98;3139.52	3150.5;3077.48;3397.24	No
EHI_049500	-	-	DS571152:49492-50493	530.959	-0.259518	-1.19708	0.0210498	0.116197	Tested	478.96;460.88;527.16	581.06;568.13;630.07	No	-0.199924	-1.14864	0.0749576	0.409037	Tested	462.91;518.04;551.43	581.06;568.13;630.07	No	-0.0595939	-1.04217	0.597825	0.878011	Tested	478.96;460.88;527.16	462.91;518.04;551.43	No
EHI_053060	-	-	DS571238:17579-18919	3197.37	-0.176404	-1.13006	0.0260155	0.133414	Tested	2968.06;3032.23;3102.67	3644.45;3409.63;3282.88	No	-0.141117	-1.10276	0.0748175	0.409037	Tested	3064.82;3117.66;3153.96	3644.45;3409.63;3282.88	No	-0.0352875	-1.02476	0.656465	0.901497	Tested	2968.06;3032.23;3102.67	3064.82;3117.66;3153.96	No
EHI_137920	-	-	DS571187:59799-60919	1064.52	0.212831	1.15896	0.0324686	0.156377	Tested	1037.56;1195.43;1153.73	879.3;991.92;1022.11	No	0.177286	1.13075	0.0749675	0.409037	Tested	1082.56;1108.75;1109.35	879.3;991.92;1022.11	No	0.0355454	1.02494	0.719916	0.923012	Tested	1037.56;1195.43;1153.73	1082.56;1108.75;1109.35	No
EHI_159510	-	-	DS571167:38282-39721	373.72	-0.133351	-1.09684	0.266179	0.571405	Tested	357.38;390.36;355.16	419.08;443.09;359.37	No	-0.213894	-1.15981	0.0751633	0.409796	Tested	359.46;336.81;342.75	419.08;443.09;359.37	No	0.0805429	1.05742	0.504266	0.835193	Tested	357.38;390.36;355.16	359.46;336.81;342.75	No
EHI_180290	-	-	DS571221:15658-15990	69.2752	0.666762	1.58751	0.000578686	0.0073372	Tested	102.71;110.81;61.43	44.99;46.99;52.27	Up	0.346561	1.27153	0.0753224	0.410354	Tested	71.06;72.66;60.55	44.99;46.99;52.27	No	0.320201	1.2485	0.095446	0.434095	Tested	102.71;110.81;61.43	71.06;72.66;60.55	No
EHI_070710	-	-	DS571284:18842-21313	159.585	0.177271	1.13074	0.365806	0.663319	Tested	235.81;218.27;134.02	250.68;136.79;112.01	No	-0.34994	-1.27451	0.0754374	0.410671	Tested	109.72;126.52;112.45	250.68;136.79;112.01	No	0.527211	1.44114	0.00731335	0.0989842	Tested	235.81;218.27;134.02	109.72;126.52;112.45	No
EHI_049620	-	-	DS571152:69008-70079	18719.2	-0.489177	-1.40364	0.000536407	0.00688656	Tested	12417.22;15614.45;17750.42	21315.24;19258.6;26832.41	Down	-0.25105	-1.19007	0.0755921	0.411203	Tested	15316.78;19144.47;20823.51	21315.24;19258.6;26832.41	No	-0.238126	-1.17946	0.0919722	0.428254	Tested	12417.22;15614.45;17750.42	15316.78;19144.47;20823.51	No
EHI_075190	-	-	DS571452:9607-11337	551.925	0.0509633	1.03596	0.702219	0.875953	Tested	565.94;533.91;492.54	590.05;401.13;544.19	No	0.236067	1.17778	0.0757101	0.411535	Tested	628.01;573.61;637.93	590.05;401.13;544.19	No	-0.185104	-1.1369	0.163209	0.55177	Tested	565.94;533.91;492.54	628.01;573.61;637.93	No
EHI_183900	-	-	DS571525:7651-9162	14469.1	-0.281084	-1.21511	0.00209596	0.0209801	Tested	12210.75;12871.85;14173.09	15820.92;14953.55;17389.82	Down	-0.162215	-1.119	0.0757754	0.41158	Tested	13825.64;14182.04;14794.54	15820.92;14953.55;17389.82	No	-0.118869	-1.08588	0.193366	0.583271	Tested	12210.75;12871.85;14173.09	13825.64;14182.04;14794.54	No
EHI_076830	-	-	DS571229:16135-16773	151.455	-0.355821	-1.27971	0.0245138	0.128622	Tested	122.62;146.07;131.79	156.83;195.53;183.89	No	-0.280104	-1.21428	0.0758483	0.411666	Tested	153.61;158.15;114.61	156.83;195.53;183.89	No	-0.0757164	-1.05388	0.63468	0.894432	Tested	122.62;146.07;131.79	153.61;158.15;114.61	No
EHI_054840	-	-	DS571225:48868-50467	2216.96	-0.313352	-1.24259	0.0108182	0.0722212	Tested	1825.69;1883.81;2256.08	2501.63;2156.72;2914.17	No	-0.217955	-1.16308	0.0761253	0.412807	Tested	1958.22;2104.65;2351.69	2501.63;2156.72;2914.17	No	-0.0953972	-1.06836	0.438215	0.796532	Tested	1825.69;1883.81;2256.08	1958.22;2104.65;2351.69	No
EHI_121900	-	-	DS571276:37388-38290	433.801	-0.181951	-1.13442	0.153793	0.425854	Tested	363.67;446.61;442.28	478.21;429.67;533.92	No	-0.226407	-1.16992	0.0761727	0.412807	Tested	374.09;441.11;394.65	478.21;429.67;533.92	No	0.0444565	1.03129	0.728594	0.926419	Tested	363.67;446.61;442.28	374.09;441.11;394.65	No
EHI_100410	-	-	DS571201:53182-57324	663.275	-0.0452613	-1.03187	0.674777	0.861278	Tested	681.23;662.35;694.69	698.04;702.4;706.61	No	-0.191835	-1.14222	0.076284	0.413011	Tested	597.71;684.74;541.7	698.04;702.4;706.61	No	0.146574	1.10694	0.175836	0.565052	Tested	681.23;662.35;694.69	597.71;684.74;541.7	No
EHI_148840	-	-	DS571146:168474-169790	423.749	0.0654518	1.04641	0.582385	0.815262	Tested	440.18;414.71;388.67	393.37;423.79;365.9	No	0.209993	1.15668	0.076439	0.413011	Tested	505.75;460.77;420.6	393.37;423.79;365.9	No	-0.144542	-1.10538	0.221487	0.614181	Tested	440.18;414.71;388.67	505.75;460.77;420.6	No
EHI_030160	-	-	DS571253:20751-21049	75.0169	-0.378159	-1.29968	0.0331993	0.158774	Tested	61.83;60.44;73.71	79.7;93.99;98.01	No	-0.313852	-1.24302	0.0763318	0.413011	Tested	68.97;64.97;73.52	79.7;93.99;98.01	No	-0.0643079	-1.04558	0.71978	0.923012	Tested	61.83;60.44;73.71	68.97;64.97;73.52	No
EHI_197540	-	-	DS571157:144508-145713	91.9003	0.915131	1.88574	2.23683e-06	6.50799e-05	Tested	98.52;169.58;146.31	47.56;70.49;52.27	Up	0.344871	1.27004	0.076922	0.413015	Tested	79.42;99.16;63.79	47.56;70.49;52.27	No	0.57026	1.48479	0.00298243	0.0541981	Tested	98.52;169.58;146.31	79.42;99.16;63.79	No
EHI_026350	-	-	DS571286:16476-17954	314.326	0.0548609	1.03876	0.670962	0.85931	Tested	282.97;313.97;316.07	257.1;315.54;299.63	No	0.227154	1.17052	0.0770115	0.413015	Tested	329.16;327.41;387.08	257.1;315.54;299.63	No	-0.172293	-1.12685	0.178833	0.569285	Tested	282.97;313.97;316.07	329.16;327.41;387.08	No
EHI_048440	-	-	DS571607:6034-6257	294.729	0.0749035	1.05329	0.607929	0.829437	Tested	322.8;241.77;291.5	298.24;251.76;256.69	No	0.257196	1.19515	0.0769683	0.413015	Tested	366.78;272.7;350.32	298.24;251.76;256.69	No	-0.182292	-1.13469	0.209042	0.603202	Tested	322.8;241.77;291.5	366.78;272.7;350.32	No
EHI_040450	-	-	DS571224:53694-53920	165.496	0.103491	1.07437	0.517316	0.778688	Tested	120.52;174.61;188.75	155.55;152.73;136.28	No	0.281371	1.21535	0.0769161	0.413015	Tested	198.54;178.66;183.81	155.55;152.73;136.28	No	-0.17788	-1.13122	0.261793	0.649979	Tested	120.52;174.61;188.75	198.54;178.66;183.81	No
EHI_197300	-	-	DS571157:95528-98719	1040.48	0.0885703	1.06332	0.366408	0.663525	Tested	1137.13;974.64;1009.65	978.28;1026.33;918.5	No	0.173357	1.12768	0.0765633	0.413015	Tested	1088.83;1117.3;1113.67	978.28;1026.33;918.5	No	-0.0847868	-1.06053	0.385356	0.759605	Tested	1137.13;974.64;1009.65	1088.83;1117.3;1113.67	No
EHI_074170	-	-	DS571232:49295-50590	1806.13	0.120714	1.08727	0.30489	0.608144	Tested	2019.58;1715.07;1716.63	1965.56;1579.36;1436.55	No	0.20809	1.15516	0.0767642	0.413015	Tested	1991.66;1886.66;1944.06	1965.56;1579.36;1436.55	No	-0.0873751	-1.06244	0.456949	0.809814	Tested	2019.58;1715.07;1716.63	1991.66;1886.66;1944.06	No
EHI_107190	-	-	DS571205:43429-44190	146.508	-0.174429	-1.12852	0.240763	0.543761	Tested	136.25;136.84;155.25	173.55;154.41;165.22	No	-0.263955	-1.20077	0.0768388	0.413015	Tested	118.08;142.76;136.24	173.55;154.41;165.22	No	0.089526	1.06402	0.550797	0.85653	Tested	136.25;136.84;155.25	118.08;142.76;136.24	No
EHI_188870	-	-	DS571230:29834-29964	91.7973	-0.368483	-1.29099	0.0477738	0.201313	Tested	56.59;76.39;107.22	122.12;93.99;121.35	No	-0.329233	-1.25635	0.076641	0.413015	Tested	88.82;82.92;76.77	122.12;93.99;121.35	No	-0.0392502	-1.02758	0.834005	0.956125	Tested	56.59;76.39;107.22	88.82;82.92;76.77	No
EHI_053450	-	-	DS571370:6216-6408	44.5783	-0.400493	-1.31996	0.0553231	0.222873	Tested	25.15;51.21;34.62	59.13;67.14;48.54	No	-0.369549	-1.29195	0.0768796	0.413015	Tested	28.21;50.44;36.76	59.13;67.14;48.54	No	-0.0309442	-1.02168	0.88269	0.968765	Tested	25.15;51.21;34.62	28.21;50.44;36.76	No
EHI_084970	-	-	DS571211:41381-42322	855.593	-0.230116	-1.17293	0.0896316	0.305772	Tested	760.88;763.93;891.26	822.73;881.15;1183.59	No	-0.239903	-1.18091	0.0768014	0.413015	Tested	706.38;802.71;887.69	822.73;881.15;1183.59	No	0.0097873	1.00681	0.942557	0.988775	Tested	760.88;763.93;891.26	706.38;802.71;887.69	No
EHI_049360	-	-	DS571152:14512-14694	81.0614	-0.2713	-1.20689	0.139694	0.403395	Tested	61.83;92.34;70.36	110.55;97.35;82.14	No	-0.325103	-1.25275	0.0771163	0.41327	Tested	62.7;70.1;82.17	110.55;97.35;82.14	No	0.0538034	1.038	0.771273	0.938774	Tested	61.83;92.34;70.36	62.7;70.1;82.17	No
EHI_139050	-	-	DS571260:39978-40439	313.073	-0.137176	-1.09975	0.337149	0.637954	Tested	320.7;299.7;310.49	362.52;388.55;286.56	No	-0.253145	-1.1918	0.0772137	0.413485	Tested	337.52;256.46;255.17	362.52;388.55;286.56	No	0.115968	1.0837	0.419322	0.784752	Tested	320.7;299.7;310.49	337.52;256.46;255.17	No
EHI_025440	-	-	DS571233:38786-39395	249.387	-0.0253477	-1.01772	0.866796	0.947581	Tested	245.24;179.65;260.23	213.4;225.74;256.69	No	0.265103	1.20172	0.0774469	0.414427	Tested	257.06;282.1;324.37	213.4;225.74;256.69	No	-0.290451	-1.22302	0.053081	0.32254	Tested	245.24;179.65;260.23	257.06;282.1;324.37	No
EHI_135220	-	-	DS571203:59310-62258	369.535	0.32433	1.25208	0.0198855	0.111513	Tested	444.37;405.47;375.27	329.09;287;334.17	No	0.246158	1.18604	0.077554	0.414693	Tested	403.35;441.11;305.99	329.09;287;334.17	No	0.0781714	1.05568	0.572408	0.865223	Tested	444.37;405.47;375.27	403.35;441.11;305.99	No
EHI_187200	-	-	DS571159:119516-120155	65.3235	-0.127407	-1.09233	0.500734	0.766854	Tested	64.98;76.39;58.08	71.99;83.92;69.07	No	-0.335603	-1.2619	0.0776969	0.41515	Tested	40.75;63.26;59.47	71.99;83.92;69.07	No	0.208196	1.15524	0.275025	0.663118	Tested	64.98;76.39;58.08	40.75;63.26;59.47	No
EHI_150370	-	-	DS571218:24331-24810	252.52	0.306341	1.23657	0.0278201	0.139922	Tested	285.07;276.19;266.93	258.39;217.35;178.29	No	0.24593	1.18586	0.0778019	0.415404	Tested	259.15;255.6;275.71	258.39;217.35;178.29	No	0.0604114	1.04276	0.661759	0.903072	Tested	285.07;276.19;266.93	259.15;255.6;275.71	No
EHI_160680	-	-	DS571485:1705-2328	87.0736	0.582021	1.49694	0.00173412	0.0181549	Tested	111.09;129.28;89.35	52.71;77.21;61.61	Up	0.329139	1.25626	0.0779736	0.416013	Tested	85.69;104.29;72.44	52.71;77.21;61.61	No	0.252882	1.19158	0.169624	0.557735	Tested	111.09;129.28;89.35	85.69;104.29;72.44	No
EHI_148920	-	-	DS571146:185120-185800	117.664	0.427049	1.34448	0.0182404	0.104828	Tested	137.29;156.14;115.04	98.99;114.97;64.41	No	0.31927	1.2477	0.078115	0.41646	Tested	138.98;123.95;109.2	98.99;114.97;64.41	No	0.107779	1.07757	0.548297	0.855165	Tested	137.29;156.14;115.04	138.98;123.95;109.2	No
EHI_146790	-	-	DS571554:846-2219	1299	-0.254511	-1.19293	0.0159536	0.0950242	Tested	1115.12;1173.6;1298.92	1421.79;1348.58;1560.7	No	-0.185733	-1.13739	0.0783099	0.416883	Tested	1159.89;1375.46;1236.93	1421.79;1348.58;1560.7	No	-0.0687777	-1.04883	0.51566	0.840151	Tested	1115.12;1173.6;1298.92	1159.89;1375.46;1236.93	No
EHI_146800	-	-	DS571554:2531-8008	187.725	0.0650804	1.04614	0.700162	0.875122	Tested	246.29;207.35;177.58	222.4;208.12;168.02	No	-0.298883	-1.23019	0.0788908	0.418255	Tested	119.12;195.76;144.89	222.4;208.12;168.02	No	0.363963	1.28696	0.032128	0.242673	Tested	246.29;207.35;177.58	119.12;195.76;144.89	No
EHI_068190	-	-	DS571150:80384-81628	522.739	-0.296435	-1.22811	0.00639648	0.0495833	Tested	473.72;461.72;479.14	533.49;592.47;633.8	Down	-0.190373	-1.14106	0.0788498	0.418255	Tested	538.15;507.78;484.39	533.49;592.47;633.8	No	-0.106063	-1.07629	0.331409	0.718672	Tested	473.72;461.72;479.14	538.15;507.78;484.39	No
[truncated: 9,625 more rows]
